# Supplementary material for: Molecular characterization of metabolic subtypes of gastric cancer based on metabolism-related lncRNA
Source: Sci Rep. 2021 Nov 2;11:21491. doi: 10.1038/s41598-021-00410-7 (PMC8563741; doi:10.1038/s41598-021-00410-7)
Supplement: Supplementary file 3 — Supplementary Tables. [file 41598_2021_410_MOESM3_ESM.xlsx]

## Sheet: Table1
lncRNA	metabolic pathway
LINC01587	KEGG_PURINE_METABOLISM
LINC01587	KEGG_SPHINGOLIPID_METABOLISM
AC000061.1	KEGG_ARACHIDONIC_ACID_METABOLISM
AC000061.1	KEGG_RETINOL_METABOLISM
IGF2-AS	KEGG_ETHER_LIPID_METABOLISM
IGF2-AS	KEGG_PYRUVATE_METABOLISM
MYRF-AS1	KEGG_AMINO_SUGAR_AND_NUCLEOTIDE_SUGAR_METABOLISM
H19	KEGG_GLYCEROLIPID_METABOLISM
AL139352.1	KEGG_STARCH_AND_SUCROSE_METABOLISM
AL139352.1	KEGG_ARACHIDONIC_ACID_METABOLISM
AL139352.1	KEGG_PROPANOATE_METABOLISM
AL139352.1	KEGG_RETINOL_METABOLISM
C7orf69	KEGG_RETINOL_METABOLISM
AC062028.1	KEGG_PURINE_METABOLISM
AC062028.1	KEGG_PYRIMIDINE_METABOLISM
AC062028.1	KEGG_AMINO_SUGAR_AND_NUCLEOTIDE_SUGAR_METABOLISM
LINC01558	KEGG_GALACTOSE_METABOLISM
AL136982.1	KEGG_FATTY_ACID_METABOLISM
AL136982.1	KEGG_SPHINGOLIPID_METABOLISM
C1orf147	KEGG_FATTY_ACID_METABOLISM
C1orf147	KEGG_ARGININE_AND_PROLINE_METABOLISM
C1orf147	KEGG_TRYPTOPHAN_METABOLISM
C1orf147	KEGG_STARCH_AND_SUCROSE_METABOLISM
C1orf147	KEGG_AMINO_SUGAR_AND_NUCLEOTIDE_SUGAR_METABOLISM
C1orf147	KEGG_RETINOL_METABOLISM
C1orf147	KEGG_PORPHYRIN_AND_CHLOROPHYLL_METABOLISM
IGF2BP2-AS1	KEGG_PURINE_METABOLISM
IGF2BP2-AS1	KEGG_PYRIMIDINE_METABOLISM
IGF2BP2-AS1	KEGG_TYROSINE_METABOLISM
ZNF667-AS1	KEGG_RIBOFLAVIN_METABOLISM
MIR4435-2HG	KEGG_PYRIMIDINE_METABOLISM
CCDC13-AS1	KEGG_PYRIMIDINE_METABOLISM
CCDC13-AS1	KEGG_ALANINE_ASPARTATE_AND_GLUTAMATE_METABOLISM
DIRC1	KEGG_HISTIDINE_METABOLISM
MIR1-1HG-AS1	KEGG_BUTANOATE_METABOLISM
PRDM16-DT	KEGG_ARACHIDONIC_ACID_METABOLISM
PRDM16-DT	KEGG_LINOLEIC_ACID_METABOLISM
PRDM16-DT	KEGG_RETINOL_METABOLISM
C8orf31	KEGG_PURINE_METABOLISM
C8orf31	KEGG_GLYCINE_SERINE_AND_THREONINE_METABOLISM
AC011944.1	KEGG_PURINE_METABOLISM
AC011944.1	KEGG_STARCH_AND_SUCROSE_METABOLISM
AC011944.1	KEGG_RETINOL_METABOLISM
AL162595.1	KEGG_FATTY_ACID_METABOLISM
AL162595.1	KEGG_GLYCINE_SERINE_AND_THREONINE_METABOLISM
AL162595.1	KEGG_TYROSINE_METABOLISM
AL162595.1	KEGG_TRYPTOPHAN_METABOLISM
AL162595.1	KEGG_STARCH_AND_SUCROSE_METABOLISM
AL162595.1	KEGG_ARACHIDONIC_ACID_METABOLISM
AL162595.1	KEGG_PYRUVATE_METABOLISM
FAM230I	KEGG_PYRIMIDINE_METABOLISM
FAM230I	KEGG_SPHINGOLIPID_METABOLISM
AC020907.1	KEGG_TRYPTOPHAN_METABOLISM
AC020907.1	KEGG_GLUTATHIONE_METABOLISM
PCBP1-AS1	KEGG_FRUCTOSE_AND_MANNOSE_METABOLISM
PCBP1-AS1	KEGG_PURINE_METABOLISM
PCBP1-AS1	KEGG_ARGININE_AND_PROLINE_METABOLISM
PCBP1-AS1	KEGG_AMINO_SUGAR_AND_NUCLEOTIDE_SUGAR_METABOLISM
LINC02870	KEGG_PYRIMIDINE_METABOLISM
WDFY3-AS2	KEGG_GALACTOSE_METABOLISM
WDFY3-AS2	KEGG_ALANINE_ASPARTATE_AND_GLUTAMATE_METABOLISM
WDFY3-AS2	KEGG_AMINO_SUGAR_AND_NUCLEOTIDE_SUGAR_METABOLISM
WDFY3-AS2	KEGG_PYRUVATE_METABOLISM
WDFY3-AS2	KEGG_BUTANOATE_METABOLISM
LINC01555	KEGG_GLYCEROLIPID_METABOLISM
LINC01555	KEGG_ARACHIDONIC_ACID_METABOLISM
TSPEAR-AS2	KEGG_PORPHYRIN_AND_CHLOROPHYLL_METABOLISM
FAM167A-AS1	KEGG_SELENOAMINO_ACID_METABOLISM
WASIR1	KEGG_INOSITOL_PHOSPHATE_METABOLISM
WASIR1	KEGG_NITROGEN_METABOLISM
MIR22HG	KEGG_ARGININE_AND_PROLINE_METABOLISM
MIR22HG	KEGG_INOSITOL_PHOSPHATE_METABOLISM
AC091057.1	KEGG_FATTY_ACID_METABOLISM
AC091057.1	KEGG_ARGININE_AND_PROLINE_METABOLISM
AC091057.1	KEGG_PHENYLALANINE_METABOLISM
AC091057.1	KEGG_TRYPTOPHAN_METABOLISM
AC091057.1	KEGG_ARACHIDONIC_ACID_METABOLISM
AC091057.1	KEGG_BUTANOATE_METABOLISM
FAM230G	KEGG_SPHINGOLIPID_METABOLISM
FAM230G	KEGG_GLYOXYLATE_AND_DICARBOXYLATE_METABOLISM
LINC00319	KEGG_PORPHYRIN_AND_CHLOROPHYLL_METABOLISM
AC069277.1	KEGG_PURINE_METABOLISM
AC073349.1	KEGG_ARGININE_AND_PROLINE_METABOLISM
HMGA2-AS1	KEGG_GALACTOSE_METABOLISM
HMGA2-AS1	KEGG_STARCH_AND_SUCROSE_METABOLISM
GATA3-AS1	KEGG_PURINE_METABOLISM
GATA3-AS1	KEGG_PYRIMIDINE_METABOLISM
AL157838.1	KEGG_FATTY_ACID_METABOLISM
AL157838.1	KEGG_PURINE_METABOLISM
AL157838.1	KEGG_ARGININE_AND_PROLINE_METABOLISM
AL157838.1	KEGG_TRYPTOPHAN_METABOLISM
AL157838.1	KEGG_GLUTATHIONE_METABOLISM
AL157838.1	KEGG_RETINOL_METABOLISM
DSCR8	KEGG_GLYCINE_SERINE_AND_THREONINE_METABOLISM
AL354714.1	KEGG_PURINE_METABOLISM
AL354714.1	KEGG_PYRIMIDINE_METABOLISM
AL354714.1	KEGG_SPHINGOLIPID_METABOLISM
AL354714.1	KEGG_PORPHYRIN_AND_CHLOROPHYLL_METABOLISM
AC004988.1	KEGG_INOSITOL_PHOSPHATE_METABOLISM
AC004988.1	KEGG_LINOLEIC_ACID_METABOLISM
AC004988.1	KEGG_ALPHA_LINOLENIC_ACID_METABOLISM
LINC02408	KEGG_FATTY_ACID_METABOLISM
LINC02408	KEGG_PYRIMIDINE_METABOLISM
LINC02408	KEGG_STARCH_AND_SUCROSE_METABOLISM
LINC02408	KEGG_PYRUVATE_METABOLISM
LINC02408	KEGG_RETINOL_METABOLISM
LINC00970	KEGG_LINOLEIC_ACID_METABOLISM
LINC00970	KEGG_RETINOL_METABOLISM
AL354919.1	KEGG_PYRIMIDINE_METABOLISM
AL354919.1	KEGG_INOSITOL_PHOSPHATE_METABOLISM
AC144450.1	KEGG_PYRIMIDINE_METABOLISM
AC144450.1	KEGG_INOSITOL_PHOSPHATE_METABOLISM
AC144450.1	KEGG_SPHINGOLIPID_METABOLISM
LINC00501	KEGG_ARACHIDONIC_ACID_METABOLISM
LINC00501	KEGG_LINOLEIC_ACID_METABOLISM
LINC00501	KEGG_RETINOL_METABOLISM
LINC01285	KEGG_INOSITOL_PHOSPHATE_METABOLISM
LINC00862	KEGG_ARGININE_AND_PROLINE_METABOLISM
LINC00862	KEGG_STARCH_AND_SUCROSE_METABOLISM
LINC00862	KEGG_AMINO_SUGAR_AND_NUCLEOTIDE_SUGAR_METABOLISM
LINC00862	KEGG_ARACHIDONIC_ACID_METABOLISM
LINC00862	KEGG_SPHINGOLIPID_METABOLISM
BVES-AS1	KEGG_PYRUVATE_METABOLISM
BVES-AS1	KEGG_BUTANOATE_METABOLISM
BVES-AS1	KEGG_SULFUR_METABOLISM
LINC01270	KEGG_LINOLEIC_ACID_METABOLISM
SLC12A5-AS1	KEGG_CYSTEINE_AND_METHIONINE_METABOLISM
SLC12A5-AS1	KEGG_BUTANOATE_METABOLISM
LINC02731	KEGG_FATTY_ACID_METABOLISM
LINC02731	KEGG_SPHINGOLIPID_METABOLISM
PKP4-AS1	KEGG_ASCORBATE_AND_ALDARATE_METABOLISM
PKP4-AS1	KEGG_PURINE_METABOLISM
PKP4-AS1	KEGG_ALANINE_ASPARTATE_AND_GLUTAMATE_METABOLISM
PKP4-AS1	KEGG_ALPHA_LINOLENIC_ACID_METABOLISM
PKP4-AS1	KEGG_GLYOXYLATE_AND_DICARBOXYLATE_METABOLISM
PKP4-AS1	KEGG_BUTANOATE_METABOLISM
PKP4-AS1	KEGG_RETINOL_METABOLISM
PKP4-AS1	KEGG_PORPHYRIN_AND_CHLOROPHYLL_METABOLISM
PSORS1C3	KEGG_ASCORBATE_AND_ALDARATE_METABOLISM
PSORS1C3	KEGG_LINOLEIC_ACID_METABOLISM
PSORS1C3	KEGG_RETINOL_METABOLISM
AC027801.1	KEGG_PYRIMIDINE_METABOLISM
AC027801.1	KEGG_ALANINE_ASPARTATE_AND_GLUTAMATE_METABOLISM
AC027801.1	KEGG_ARGININE_AND_PROLINE_METABOLISM
AC027801.1	KEGG_GLUTATHIONE_METABOLISM
AC027801.1	KEGG_AMINO_SUGAR_AND_NUCLEOTIDE_SUGAR_METABOLISM
AC027801.1	KEGG_BUTANOATE_METABOLISM
LINC01556	KEGG_PYRIMIDINE_METABOLISM
LINC01556	KEGG_GLUTATHIONE_METABOLISM
ST8SIA6-AS1	KEGG_ASCORBATE_AND_ALDARATE_METABOLISM
AC007389.1	KEGG_SPHINGOLIPID_METABOLISM
CLLU1-AS1	KEGG_STARCH_AND_SUCROSE_METABOLISM
CLLU1-AS1	KEGG_LINOLEIC_ACID_METABOLISM
CLLU1-AS1	KEGG_RETINOL_METABOLISM
CLLU1-AS1	KEGG_PORPHYRIN_AND_CHLOROPHYLL_METABOLISM
C2orf91	KEGG_FRUCTOSE_AND_MANNOSE_METABOLISM
C2orf91	KEGG_ALANINE_ASPARTATE_AND_GLUTAMATE_METABOLISM
C2orf91	KEGG_ARGININE_AND_PROLINE_METABOLISM
C2orf91	KEGG_BUTANOATE_METABOLISM
LINC01602	KEGG_PURINE_METABOLISM
LINC01602	KEGG_PYRIMIDINE_METABOLISM
LINC01460	KEGG_GLUTATHIONE_METABOLISM
LINC00661	KEGG_PYRIMIDINE_METABOLISM
LINC00661	KEGG_SPHINGOLIPID_METABOLISM
CALML3-AS1	KEGG_GALACTOSE_METABOLISM
CALML3-AS1	KEGG_PURINE_METABOLISM
CALML3-AS1	KEGG_PYRIMIDINE_METABOLISM
CALML3-AS1	KEGG_BETA_ALANINE_METABOLISM
CALML3-AS1	KEGG_SELENOAMINO_ACID_METABOLISM
CALML3-AS1	KEGG_PYRUVATE_METABOLISM
LINC01597	KEGG_PURINE_METABOLISM
LINC01597	KEGG_RETINOL_METABOLISM
AP001042.1	KEGG_ARACHIDONIC_ACID_METABOLISM
AP001042.1	KEGG_LINOLEIC_ACID_METABOLISM
AP001042.1	KEGG_RETINOL_METABOLISM
LINC01446	KEGG_PYRIMIDINE_METABOLISM
LINC01446	KEGG_INOSITOL_PHOSPHATE_METABOLISM
LINC01446	KEGG_SPHINGOLIPID_METABOLISM
LINC00898	KEGG_PYRIMIDINE_METABOLISM
LINC00898	KEGG_INOSITOL_PHOSPHATE_METABOLISM
LINC00898	KEGG_GLYCEROPHOSPHOLIPID_METABOLISM
LINC00898	KEGG_SPHINGOLIPID_METABOLISM
LINC00898	KEGG_PORPHYRIN_AND_CHLOROPHYLL_METABOLISM
AL359878.1	KEGG_FATTY_ACID_METABOLISM
AL359878.1	KEGG_PYRIMIDINE_METABOLISM
AL359878.1	KEGG_ALANINE_ASPARTATE_AND_GLUTAMATE_METABOLISM
AL359878.1	KEGG_STARCH_AND_SUCROSE_METABOLISM
AL359878.1	KEGG_ALPHA_LINOLENIC_ACID_METABOLISM
AL359878.1	KEGG_SPHINGOLIPID_METABOLISM
AL359878.1	KEGG_RETINOL_METABOLISM
LOH12CR2	KEGG_ARGININE_AND_PROLINE_METABOLISM
LOH12CR2	KEGG_BUTANOATE_METABOLISM
LOH12CR2	KEGG_RETINOL_METABOLISM
DUXAP8	KEGG_FRUCTOSE_AND_MANNOSE_METABOLISM
DUXAP8	KEGG_STARCH_AND_SUCROSE_METABOLISM
DUXAP8	KEGG_RETINOL_METABOLISM
DUXAP8	KEGG_PORPHYRIN_AND_CHLOROPHYLL_METABOLISM
Z97192.1	KEGG_PURINE_METABOLISM
Z97192.1	KEGG_SPHINGOLIPID_METABOLISM
Z97192.2	KEGG_PYRIMIDINE_METABOLISM
Z97192.2	KEGG_ARGININE_AND_PROLINE_METABOLISM
FIRRE	KEGG_FRUCTOSE_AND_MANNOSE_METABOLISM
FIRRE	KEGG_HISTIDINE_METABOLISM
FIRRE	KEGG_LINOLEIC_ACID_METABOLISM
FIRRE	KEGG_SPHINGOLIPID_METABOLISM
FIRRE	KEGG_NICOTINATE_AND_NICOTINAMIDE_METABOLISM
FIRRE	KEGG_PORPHYRIN_AND_CHLOROPHYLL_METABOLISM
AC019080.1	KEGG_FRUCTOSE_AND_MANNOSE_METABOLISM
AC019080.1	KEGG_PYRIMIDINE_METABOLISM
AC019080.1	KEGG_ALANINE_ASPARTATE_AND_GLUTAMATE_METABOLISM
AC019080.1	KEGG_TRYPTOPHAN_METABOLISM
AC019080.1	KEGG_AMINO_SUGAR_AND_NUCLEOTIDE_SUGAR_METABOLISM
AC019080.1	KEGG_BUTANOATE_METABOLISM
AC007277.1	KEGG_PYRIMIDINE_METABOLISM
LINC02418	KEGG_AMINO_SUGAR_AND_NUCLEOTIDE_SUGAR_METABOLISM
AC010336.1	KEGG_RIBOFLAVIN_METABOLISM
VAC14-AS1	KEGG_RETINOL_METABOLISM
AC116407.1	KEGG_PURINE_METABOLISM
AL161756.1	KEGG_FATTY_ACID_METABOLISM
AL161756.1	KEGG_GLYCEROLIPID_METABOLISM
AL161756.1	KEGG_ARACHIDONIC_ACID_METABOLISM
AL161756.1	KEGG_PROPANOATE_METABOLISM
AL161756.1	KEGG_RETINOL_METABOLISM
AP000790.1	KEGG_PYRIMIDINE_METABOLISM
AC090921.1	KEGG_PYRIMIDINE_METABOLISM
AC090921.1	KEGG_ALANINE_ASPARTATE_AND_GLUTAMATE_METABOLISM
AC090921.1	KEGG_SELENOAMINO_ACID_METABOLISM
AC104472.1	KEGG_ARGININE_AND_PROLINE_METABOLISM
AP000317.1	KEGG_FATTY_ACID_METABOLISM
AP000317.1	KEGG_PYRIMIDINE_METABOLISM
AP000317.1	KEGG_ARACHIDONIC_ACID_METABOLISM
AP000317.1	KEGG_RETINOL_METABOLISM
AC129492.1	KEGG_GLUTATHIONE_METABOLISM
AC129492.1	KEGG_GLYCEROLIPID_METABOLISM
AC129492.1	KEGG_GLYCEROPHOSPHOLIPID_METABOLISM
AC129492.1	KEGG_ETHER_LIPID_METABOLISM
AC129492.1	KEGG_ARACHIDONIC_ACID_METABOLISM
AC129492.1	KEGG_SPHINGOLIPID_METABOLISM
AC116351.1	KEGG_FATTY_ACID_METABOLISM
AC116351.1	KEGG_PYRUVATE_METABOLISM
MIR99AHG	KEGG_SPHINGOLIPID_METABOLISM
LINC00189	KEGG_GLUTATHIONE_METABOLISM
LINC00189	KEGG_INOSITOL_PHOSPHATE_METABOLISM
LINC00189	KEGG_RETINOL_METABOLISM
LINC01356	KEGG_PURINE_METABOLISM
LINC01356	KEGG_PYRIMIDINE_METABOLISM
LINC00955	KEGG_HISTIDINE_METABOLISM
LINC00955	KEGG_STARCH_AND_SUCROSE_METABOLISM
LINC00955	KEGG_ARACHIDONIC_ACID_METABOLISM
LINC00955	KEGG_LINOLEIC_ACID_METABOLISM
LINC00955	KEGG_RETINOL_METABOLISM
LINC01644	KEGG_LINOLEIC_ACID_METABOLISM
LINC01644	KEGG_RETINOL_METABOLISM
AC110619.1	KEGG_PURINE_METABOLISM
AC110619.1	KEGG_SPHINGOLIPID_METABOLISM
AC011298.1	KEGG_ARGININE_AND_PROLINE_METABOLISM
AC011298.1	KEGG_ARACHIDONIC_ACID_METABOLISM
AC011298.1	KEGG_LINOLEIC_ACID_METABOLISM
AC011298.1	KEGG_RETINOL_METABOLISM
LL22NC03-63E9.3	KEGG_FRUCTOSE_AND_MANNOSE_METABOLISM
LL22NC03-63E9.3	KEGG_PYRIMIDINE_METABOLISM
LL22NC03-63E9.3	KEGG_AMINO_SUGAR_AND_NUCLEOTIDE_SUGAR_METABOLISM
LL22NC03-63E9.3	KEGG_INOSITOL_PHOSPHATE_METABOLISM
LL22NC03-63E9.3	KEGG_SPHINGOLIPID_METABOLISM
RNU6ATAC35P	KEGG_PROPANOATE_METABOLISM
RNU6ATAC35P	KEGG_BUTANOATE_METABOLISM
GAS8-AS1	KEGG_FATTY_ACID_METABOLISM
GAS8-AS1	KEGG_ARGININE_AND_PROLINE_METABOLISM
GAS8-AS1	KEGG_RETINOL_METABOLISM
AC106876.1	KEGG_ASCORBATE_AND_ALDARATE_METABOLISM
AC106876.1	KEGG_FATTY_ACID_METABOLISM
AC106876.1	KEGG_HISTIDINE_METABOLISM
AC106876.1	KEGG_GLUTATHIONE_METABOLISM
AC106876.1	KEGG_STARCH_AND_SUCROSE_METABOLISM
AC106876.1	KEGG_ARACHIDONIC_ACID_METABOLISM
AC106876.1	KEGG_LINOLEIC_ACID_METABOLISM
AC106876.1	KEGG_SPHINGOLIPID_METABOLISM
AC106876.1	KEGG_RETINOL_METABOLISM
AC005481.1	KEGG_FATTY_ACID_METABOLISM
AC005481.1	KEGG_ARGININE_AND_PROLINE_METABOLISM
AC011997.1	KEGG_PURINE_METABOLISM
AC011997.1	KEGG_PYRIMIDINE_METABOLISM
AC112721.1	KEGG_TYROSINE_METABOLISM
AC112721.1	KEGG_GLUTATHIONE_METABOLISM
AC112721.2	KEGG_FATTY_ACID_METABOLISM
AC112721.2	KEGG_HISTIDINE_METABOLISM
AC112721.2	KEGG_TYROSINE_METABOLISM
KIAA2012-AS1	KEGG_INOSITOL_PHOSPHATE_METABOLISM
AC079305.1	KEGG_PURINE_METABOLISM
AC079305.1	KEGG_ALANINE_ASPARTATE_AND_GLUTAMATE_METABOLISM
AC079305.1	KEGG_CYSTEINE_AND_METHIONINE_METABOLISM
AC079305.1	KEGG_STARCH_AND_SUCROSE_METABOLISM
C10orf55	KEGG_BETA_ALANINE_METABOLISM
C10orf55	KEGG_ARACHIDONIC_ACID_METABOLISM
LINC02068	KEGG_LINOLEIC_ACID_METABOLISM
LINC02068	KEGG_RETINOL_METABOLISM
AL118511.1	KEGG_PYRIMIDINE_METABOLISM
AL118511.1	KEGG_ARGININE_AND_PROLINE_METABOLISM
AL118511.1	KEGG_TYROSINE_METABOLISM
AL118511.1	KEGG_BUTANOATE_METABOLISM
AL118511.1	KEGG_PORPHYRIN_AND_CHLOROPHYLL_METABOLISM
AP006748.1	KEGG_ARGININE_AND_PROLINE_METABOLISM
AP006748.1	KEGG_ARACHIDONIC_ACID_METABOLISM
AP006748.1	KEGG_LINOLEIC_ACID_METABOLISM
LINC01615	KEGG_INOSITOL_PHOSPHATE_METABOLISM
AC092198.1	KEGG_HISTIDINE_METABOLISM
AC092198.1	KEGG_TRYPTOPHAN_METABOLISM
AC092198.1	KEGG_STARCH_AND_SUCROSE_METABOLISM
AC092198.1	KEGG_ARACHIDONIC_ACID_METABOLISM
AC092198.1	KEGG_RETINOL_METABOLISM
AC092598.1	KEGG_FATTY_ACID_METABOLISM
AC092598.1	KEGG_SELENOAMINO_ACID_METABOLISM
AC092598.1	KEGG_SPHINGOLIPID_METABOLISM
AC005165.1	KEGG_SELENOAMINO_ACID_METABOLISM
LINC01120	KEGG_RETINOL_METABOLISM
AL078459.1	KEGG_PURINE_METABOLISM
AL078459.1	KEGG_BETA_ALANINE_METABOLISM
AL357033.2	KEGG_PYRIMIDINE_METABOLISM
AL357033.2	KEGG_TRYPTOPHAN_METABOLISM
AL357033.2	KEGG_ARACHIDONIC_ACID_METABOLISM
AL357033.2	KEGG_RETINOL_METABOLISM
AC093117.1	KEGG_PYRIMIDINE_METABOLISM
AC093117.1	KEGG_TRYPTOPHAN_METABOLISM
AL513217.1	KEGG_ALANINE_ASPARTATE_AND_GLUTAMATE_METABOLISM
AL513217.1	KEGG_BUTANOATE_METABOLISM
AL513217.1	KEGG_RIBOFLAVIN_METABOLISM
LGALS8-AS1	KEGG_FATTY_ACID_METABOLISM
LGALS8-AS1	KEGG_ARGININE_AND_PROLINE_METABOLISM
LGALS8-AS1	KEGG_GLUTATHIONE_METABOLISM
LGALS8-AS1	KEGG_STARCH_AND_SUCROSE_METABOLISM
LGALS8-AS1	KEGG_ETHER_LIPID_METABOLISM
LGALS8-AS1	KEGG_ARACHIDONIC_ACID_METABOLISM
LGALS8-AS1	KEGG_PROPANOATE_METABOLISM
LGALS8-AS1	KEGG_BUTANOATE_METABOLISM
LGALS8-AS1	KEGG_RETINOL_METABOLISM
LINC00114	KEGG_ARGININE_AND_PROLINE_METABOLISM
LINC00114	KEGG_ARACHIDONIC_ACID_METABOLISM
LINC00114	KEGG_LINOLEIC_ACID_METABOLISM
LINC00114	KEGG_RETINOL_METABOLISM
LINC01342	KEGG_PURINE_METABOLISM
LINC01342	KEGG_PYRIMIDINE_METABOLISM
LINC01342	KEGG_CYSTEINE_AND_METHIONINE_METABOLISM
AC005006.1	KEGG_FATTY_ACID_METABOLISM
AC005006.1	KEGG_PYRIMIDINE_METABOLISM
AC005006.1	KEGG_ALANINE_ASPARTATE_AND_GLUTAMATE_METABOLISM
AC005006.1	KEGG_GLUTATHIONE_METABOLISM
AC005006.1	KEGG_PORPHYRIN_AND_CHLOROPHYLL_METABOLISM
AL360093.1	KEGG_GALACTOSE_METABOLISM
AL360093.1	KEGG_FATTY_ACID_METABOLISM
AL360093.1	KEGG_GLYCINE_SERINE_AND_THREONINE_METABOLISM
AL360093.1	KEGG_HISTIDINE_METABOLISM
AL360093.1	KEGG_TYROSINE_METABOLISM
AL360093.1	KEGG_PHENYLALANINE_METABOLISM
AL360093.1	KEGG_INOSITOL_PHOSPHATE_METABOLISM
AL360093.1	KEGG_PYRUVATE_METABOLISM
AL360093.1	KEGG_BUTANOATE_METABOLISM
HRAT92	KEGG_FRUCTOSE_AND_MANNOSE_METABOLISM
HRAT92	KEGG_PURINE_METABOLISM
HRAT92	KEGG_PYRIMIDINE_METABOLISM
HRAT92	KEGG_ARGININE_AND_PROLINE_METABOLISM
HRAT92	KEGG_BETA_ALANINE_METABOLISM
HRAT92	KEGG_PYRUVATE_METABOLISM
HRAT92	KEGG_BUTANOATE_METABOLISM
LINC02561	KEGG_ARGININE_AND_PROLINE_METABOLISM
LINC02561	KEGG_TRYPTOPHAN_METABOLISM
LINC02561	KEGG_BETA_ALANINE_METABOLISM
LINC02561	KEGG_STARCH_AND_SUCROSE_METABOLISM
LINC02561	KEGG_RETINOL_METABOLISM
LINC02561	KEGG_PORPHYRIN_AND_CHLOROPHYLL_METABOLISM
AC108681.1	KEGG_FATTY_ACID_METABOLISM
AC108681.1	KEGG_ARGININE_AND_PROLINE_METABOLISM
AC108681.1	KEGG_GLUTATHIONE_METABOLISM
AC108681.1	KEGG_RETINOL_METABOLISM
SNHG14	KEGG_BUTANOATE_METABOLISM
MIR548XHG	KEGG_PYRIMIDINE_METABOLISM
LINC01357	KEGG_PURINE_METABOLISM
LINC01357	KEGG_PYRIMIDINE_METABOLISM
LINC00570	KEGG_ASCORBATE_AND_ALDARATE_METABOLISM
LINC00570	KEGG_HISTIDINE_METABOLISM
LINC00570	KEGG_ARACHIDONIC_ACID_METABOLISM
LINC00570	KEGG_LINOLEIC_ACID_METABOLISM
LINC00570	KEGG_RETINOL_METABOLISM
MIR3681HG	KEGG_ETHER_LIPID_METABOLISM
DTNB-AS1	KEGG_FATTY_ACID_METABOLISM
DTNB-AS1	KEGG_PURINE_METABOLISM
DTNB-AS1	KEGG_PYRIMIDINE_METABOLISM
DTNB-AS1	KEGG_ALANINE_ASPARTATE_AND_GLUTAMATE_METABOLISM
DTNB-AS1	KEGG_BUTANOATE_METABOLISM
WARS2-IT1	KEGG_SPHINGOLIPID_METABOLISM
AC090044.1	KEGG_BUTANOATE_METABOLISM
LINC02633	KEGG_RETINOL_METABOLISM
AL117329.1	KEGG_GLUTATHIONE_METABOLISM
AL117329.1	KEGG_STARCH_AND_SUCROSE_METABOLISM
AL117329.1	KEGG_INOSITOL_PHOSPHATE_METABOLISM
AL117329.1	KEGG_ARACHIDONIC_ACID_METABOLISM
AL117329.1	KEGG_SPHINGOLIPID_METABOLISM
AL117329.1	KEGG_NICOTINATE_AND_NICOTINAMIDE_METABOLISM
PINCR	KEGG_PURINE_METABOLISM
PINCR	KEGG_PYRIMIDINE_METABOLISM
CHL1-AS2	KEGG_ARACHIDONIC_ACID_METABOLISM
CHL1-AS2	KEGG_RETINOL_METABOLISM
AC004009.1	KEGG_ASCORBATE_AND_ALDARATE_METABOLISM
AC004009.1	KEGG_LINOLEIC_ACID_METABOLISM
AC004009.1	KEGG_RETINOL_METABOLISM
PELATON	KEGG_FRUCTOSE_AND_MANNOSE_METABOLISM
PELATON	KEGG_GALACTOSE_METABOLISM
PELATON	KEGG_PYRIMIDINE_METABOLISM
PELATON	KEGG_AMINO_SUGAR_AND_NUCLEOTIDE_SUGAR_METABOLISM
PELATON	KEGG_PORPHYRIN_AND_CHLOROPHYLL_METABOLISM
LINC00365	KEGG_LINOLEIC_ACID_METABOLISM
LINC00365	KEGG_RETINOL_METABOLISM
LINC01087	KEGG_PYRIMIDINE_METABOLISM
MIR3659HG	KEGG_GLYCEROLIPID_METABOLISM
MIR3659HG	KEGG_SPHINGOLIPID_METABOLISM
MIR3659HG	KEGG_PYRUVATE_METABOLISM
AL391095.1	KEGG_FRUCTOSE_AND_MANNOSE_METABOLISM
AL391095.1	KEGG_FATTY_ACID_METABOLISM
AL391095.1	KEGG_ARGININE_AND_PROLINE_METABOLISM
AL391095.1	KEGG_STARCH_AND_SUCROSE_METABOLISM
AL391095.1	KEGG_AMINO_SUGAR_AND_NUCLEOTIDE_SUGAR_METABOLISM
AL391095.1	KEGG_PORPHYRIN_AND_CHLOROPHYLL_METABOLISM
AF124730.1	KEGG_BUTANOATE_METABOLISM
AC009227.1	KEGG_AMINO_SUGAR_AND_NUCLEOTIDE_SUGAR_METABOLISM
AC009227.1	KEGG_INOSITOL_PHOSPHATE_METABOLISM
AC009227.1	KEGG_ETHER_LIPID_METABOLISM
AC009227.1	KEGG_ARACHIDONIC_ACID_METABOLISM
E2F3-IT1	KEGG_PYRIMIDINE_METABOLISM
E2F3-IT1	KEGG_AMINO_SUGAR_AND_NUCLEOTIDE_SUGAR_METABOLISM
E2F3-IT1	KEGG_SPHINGOLIPID_METABOLISM
AC025165.1	KEGG_FATTY_ACID_METABOLISM
AC025165.1	KEGG_PYRIMIDINE_METABOLISM
AC025165.1	KEGG_ALANINE_ASPARTATE_AND_GLUTAMATE_METABOLISM
AC025165.1	KEGG_ARGININE_AND_PROLINE_METABOLISM
AC025165.1	KEGG_PYRUVATE_METABOLISM
AC025165.1	KEGG_RETINOL_METABOLISM
LINC02671	KEGG_INOSITOL_PHOSPHATE_METABOLISM
AC007182.1	KEGG_ARGININE_AND_PROLINE_METABOLISM
AC007182.1	KEGG_ARACHIDONIC_ACID_METABOLISM
AC007182.1	KEGG_NITROGEN_METABOLISM
AL034349.1	KEGG_PURINE_METABOLISM
AL034349.1	KEGG_SELENOAMINO_ACID_METABOLISM
AC016735.1	KEGG_RETINOL_METABOLISM
AL022326.1	KEGG_PYRIMIDINE_METABOLISM
AL022326.1	KEGG_PORPHYRIN_AND_CHLOROPHYLL_METABOLISM
AC010789.1	KEGG_INOSITOL_PHOSPHATE_METABOLISM
AC010789.1	KEGG_RETINOL_METABOLISM
RORB-AS1	KEGG_FATTY_ACID_METABOLISM
LINC00393	KEGG_GLUTATHIONE_METABOLISM
LINC00393	KEGG_LINOLEIC_ACID_METABOLISM
LINC00393	KEGG_RETINOL_METABOLISM
OPA1-AS1	KEGG_PURINE_METABOLISM
OPA1-AS1	KEGG_PYRIMIDINE_METABOLISM
OPA1-AS1	KEGG_ARGININE_AND_PROLINE_METABOLISM
OPA1-AS1	KEGG_ARACHIDONIC_ACID_METABOLISM
EIPR1-IT1	KEGG_FATTY_ACID_METABOLISM
EIPR1-IT1	KEGG_ARGININE_AND_PROLINE_METABOLISM
EIPR1-IT1	KEGG_TYROSINE_METABOLISM
EIPR1-IT1	KEGG_TRYPTOPHAN_METABOLISM
EIPR1-IT1	KEGG_BETA_ALANINE_METABOLISM
EIPR1-IT1	KEGG_STARCH_AND_SUCROSE_METABOLISM
EIPR1-IT1	KEGG_ARACHIDONIC_ACID_METABOLISM
EIPR1-IT1	KEGG_PYRUVATE_METABOLISM
EIPR1-IT1	KEGG_PORPHYRIN_AND_CHLOROPHYLL_METABOLISM
LINC02830	KEGG_AMINO_SUGAR_AND_NUCLEOTIDE_SUGAR_METABOLISM
RNF32-AS1	KEGG_FATTY_ACID_METABOLISM
RNF32-AS1	KEGG_ARGININE_AND_PROLINE_METABOLISM
RNF32-AS1	KEGG_PYRUVATE_METABOLISM
AP001347.1	KEGG_ASCORBATE_AND_ALDARATE_METABOLISM
LINC00184	KEGG_FRUCTOSE_AND_MANNOSE_METABOLISM
LINC00184	KEGG_FATTY_ACID_METABOLISM
LINC00184	KEGG_PYRIMIDINE_METABOLISM
LINC00184	KEGG_SPHINGOLIPID_METABOLISM
AL390066.2	KEGG_PURINE_METABOLISM
AL390066.2	KEGG_PYRIMIDINE_METABOLISM
AL390066.2	KEGG_ARGININE_AND_PROLINE_METABOLISM
AL390066.2	KEGG_PHENYLALANINE_METABOLISM
LINC01266	KEGG_PYRUVATE_METABOLISM
LINC01266	KEGG_BUTANOATE_METABOLISM
LINC01645	KEGG_FATTY_ACID_METABOLISM
LINC01645	KEGG_TRYPTOPHAN_METABOLISM
LINC01645	KEGG_STARCH_AND_SUCROSE_METABOLISM
LINC01645	KEGG_LINOLEIC_ACID_METABOLISM
LINC01645	KEGG_RETINOL_METABOLISM
EIF1AX-AS1	KEGG_FATTY_ACID_METABOLISM
EIF1AX-AS1	KEGG_PURINE_METABOLISM
EIF1AX-AS1	KEGG_PYRIMIDINE_METABOLISM
EIF1AX-AS1	KEGG_ARGININE_AND_PROLINE_METABOLISM
EIF1AX-AS1	KEGG_TRYPTOPHAN_METABOLISM
EIF1AX-AS1	KEGG_GLYOXYLATE_AND_DICARBOXYLATE_METABOLISM
EIF1AX-AS1	KEGG_BUTANOATE_METABOLISM
LINC00337	KEGG_PYRIMIDINE_METABOLISM
LINC00337	KEGG_STARCH_AND_SUCROSE_METABOLISM
LINC00337	KEGG_PYRUVATE_METABOLISM
AL445250.1	KEGG_PYRUVATE_METABOLISM
AL358216.1	KEGG_SULFUR_METABOLISM
AC012354.1	KEGG_PYRIMIDINE_METABOLISM
AC012354.1	KEGG_INOSITOL_PHOSPHATE_METABOLISM
LINC00618	KEGG_SPHINGOLIPID_METABOLISM
AL662890.1	KEGG_GLUTATHIONE_METABOLISM
AL662890.1	KEGG_RETINOL_METABOLISM
AC073283.1	KEGG_FATTY_ACID_METABOLISM
AC073283.1	KEGG_TRYPTOPHAN_METABOLISM
AC073283.1	KEGG_PORPHYRIN_AND_CHLOROPHYLL_METABOLISM
AP001628.1	KEGG_FATTY_ACID_METABOLISM
AP001628.1	KEGG_PYRIMIDINE_METABOLISM
AP001628.1	KEGG_AMINO_SUGAR_AND_NUCLEOTIDE_SUGAR_METABOLISM
AP001628.1	KEGG_SPHINGOLIPID_METABOLISM
AP001628.1	KEGG_SULFUR_METABOLISM
AL021026.1	KEGG_LINOLEIC_ACID_METABOLISM
AL021026.1	KEGG_RETINOL_METABOLISM
PSLNR	KEGG_FRUCTOSE_AND_MANNOSE_METABOLISM
PSLNR	KEGG_PYRIMIDINE_METABOLISM
PSLNR	KEGG_GLUTATHIONE_METABOLISM
PSLNR	KEGG_INOSITOL_PHOSPHATE_METABOLISM
LINC00705	KEGG_PYRIMIDINE_METABOLISM
AL121987.1	KEGG_PURINE_METABOLISM
AL121987.1	KEGG_PYRIMIDINE_METABOLISM
AL121987.1	KEGG_LINOLEIC_ACID_METABOLISM
AL121987.1	KEGG_RETINOL_METABOLISM
AL591178.1	KEGG_AMINO_SUGAR_AND_NUCLEOTIDE_SUGAR_METABOLISM
AL591178.1	KEGG_RETINOL_METABOLISM
LINC01594	KEGG_ARGININE_AND_PROLINE_METABOLISM
LRRK2-DT	KEGG_GALACTOSE_METABOLISM
LRRK2-DT	KEGG_FATTY_ACID_METABOLISM
LRRK2-DT	KEGG_PYRIMIDINE_METABOLISM
LRRK2-DT	KEGG_ALANINE_ASPARTATE_AND_GLUTAMATE_METABOLISM
LRRK2-DT	KEGG_SPHINGOLIPID_METABOLISM
LRRK2-DT	KEGG_PORPHYRIN_AND_CHLOROPHYLL_METABOLISM
PPP1R26-AS1	KEGG_FRUCTOSE_AND_MANNOSE_METABOLISM
PPP1R26-AS1	KEGG_GALACTOSE_METABOLISM
PPP1R26-AS1	KEGG_GLYCINE_SERINE_AND_THREONINE_METABOLISM
PPP1R26-AS1	KEGG_ARGININE_AND_PROLINE_METABOLISM
PPP1R26-AS1	KEGG_AMINO_SUGAR_AND_NUCLEOTIDE_SUGAR_METABOLISM
PPP1R26-AS1	KEGG_GLYCEROLIPID_METABOLISM
PPP1R26-AS1	KEGG_ETHER_LIPID_METABOLISM
PPP1R26-AS1	KEGG_LINOLEIC_ACID_METABOLISM
PPP1R26-AS1	KEGG_ALPHA_LINOLENIC_ACID_METABOLISM
PPP1R26-AS1	KEGG_PROPANOATE_METABOLISM
PPP1R26-AS1	KEGG_BUTANOATE_METABOLISM
PPP1R26-AS1	KEGG_NICOTINATE_AND_NICOTINAMIDE_METABOLISM
CT62	KEGG_ARGININE_AND_PROLINE_METABOLISM
CT62	KEGG_INOSITOL_PHOSPHATE_METABOLISM
CR786580.1	KEGG_GLUTATHIONE_METABOLISM
CR786580.1	KEGG_SPHINGOLIPID_METABOLISM
LINC01671	KEGG_PURINE_METABOLISM
LINC01671	KEGG_GLYCINE_SERINE_AND_THREONINE_METABOLISM
LINC01671	KEGG_PHENYLALANINE_METABOLISM
LINC01671	KEGG_TAURINE_AND_HYPOTAURINE_METABOLISM
CYP4A22-AS1	KEGG_PURINE_METABOLISM
CYP4A22-AS1	KEGG_INOSITOL_PHOSPHATE_METABOLISM
LINC01980	KEGG_INOSITOL_PHOSPHATE_METABOLISM
LINC01492	KEGG_PYRIMIDINE_METABOLISM
LINC01623	KEGG_INOSITOL_PHOSPHATE_METABOLISM
AC005281.1	KEGG_RETINOL_METABOLISM
BX255923.1	KEGG_FATTY_ACID_METABOLISM
BX255923.1	KEGG_PYRIMIDINE_METABOLISM
AL118511.2	KEGG_RETINOL_METABOLISM
PTPRD-AS1	KEGG_PYRUVATE_METABOLISM
PDE9A-AS1	KEGG_PYRUVATE_METABOLISM
LINC01389	KEGG_ARGININE_AND_PROLINE_METABOLISM
LINC01389	KEGG_PHENYLALANINE_METABOLISM
AC004540.2	KEGG_PYRIMIDINE_METABOLISM
AC004540.2	KEGG_ALANINE_ASPARTATE_AND_GLUTAMATE_METABOLISM
AC004540.2	KEGG_PROPANOATE_METABOLISM
LINC02816	KEGG_FATTY_ACID_METABOLISM
LINC02816	KEGG_ARACHIDONIC_ACID_METABOLISM
LINC02816	KEGG_PORPHYRIN_AND_CHLOROPHYLL_METABOLISM
AL445490.1	KEGG_PURINE_METABOLISM
AL445490.1	KEGG_AMINO_SUGAR_AND_NUCLEOTIDE_SUGAR_METABOLISM
AL445490.1	KEGG_ARACHIDONIC_ACID_METABOLISM
AL138767.3	KEGG_NICOTINATE_AND_NICOTINAMIDE_METABOLISM
AL731557.1	KEGG_FRUCTOSE_AND_MANNOSE_METABOLISM
AL731557.1	KEGG_AMINO_SUGAR_AND_NUCLEOTIDE_SUGAR_METABOLISM
C5orf67	KEGG_ASCORBATE_AND_ALDARATE_METABOLISM
C5orf67	KEGG_LINOLEIC_ACID_METABOLISM
C5orf67	KEGG_RETINOL_METABOLISM
AL512444.1	KEGG_ALANINE_ASPARTATE_AND_GLUTAMATE_METABOLISM
AL512444.1	KEGG_SPHINGOLIPID_METABOLISM
AL512444.1	KEGG_BUTANOATE_METABOLISM
SATB2-AS1	KEGG_PHENYLALANINE_METABOLISM
SATB2-AS1	KEGG_RETINOL_METABOLISM
NRIR	KEGG_PURINE_METABOLISM
NRIR	KEGG_ARGININE_AND_PROLINE_METABOLISM
NRIR	KEGG_TYROSINE_METABOLISM
NRIR	KEGG_AMINO_SUGAR_AND_NUCLEOTIDE_SUGAR_METABOLISM
NRIR	KEGG_GLYCEROLIPID_METABOLISM
NRIR	KEGG_ARACHIDONIC_ACID_METABOLISM
NRIR	KEGG_SPHINGOLIPID_METABOLISM
LINC02528	KEGG_ASCORBATE_AND_ALDARATE_METABOLISM
LINC02528	KEGG_PURINE_METABOLISM
LINC02528	KEGG_PYRIMIDINE_METABOLISM
AC010745.1	KEGG_FRUCTOSE_AND_MANNOSE_METABOLISM
AC010745.1	KEGG_ASCORBATE_AND_ALDARATE_METABOLISM
AC010745.1	KEGG_FATTY_ACID_METABOLISM
AC010745.1	KEGG_ARGININE_AND_PROLINE_METABOLISM
AC010745.1	KEGG_HISTIDINE_METABOLISM
AC010745.1	KEGG_STARCH_AND_SUCROSE_METABOLISM
AC010745.1	KEGG_GLYCEROPHOSPHOLIPID_METABOLISM
AC010745.1	KEGG_ETHER_LIPID_METABOLISM
AC010745.1	KEGG_ARACHIDONIC_ACID_METABOLISM
AC010745.1	KEGG_LINOLEIC_ACID_METABOLISM
AC010745.1	KEGG_ALPHA_LINOLENIC_ACID_METABOLISM
AC010745.1	KEGG_PROPANOATE_METABOLISM
AC010745.1	KEGG_BUTANOATE_METABOLISM
AC010745.1	KEGG_RETINOL_METABOLISM
HHLA3-AS1	KEGG_ARGININE_AND_PROLINE_METABOLISM
HHLA3-AS1	KEGG_ARACHIDONIC_ACID_METABOLISM
AC099342.1	KEGG_ARACHIDONIC_ACID_METABOLISM
AC099342.1	KEGG_LINOLEIC_ACID_METABOLISM
AC099342.1	KEGG_RETINOL_METABOLISM
LINC02097	KEGG_PYRIMIDINE_METABOLISM
LINC02097	KEGG_ALANINE_ASPARTATE_AND_GLUTAMATE_METABOLISM
LINC02097	KEGG_TYROSINE_METABOLISM
LINC02097	KEGG_BUTANOATE_METABOLISM
LINC02097	KEGG_RETINOL_METABOLISM
AL356124.1	KEGG_PURINE_METABOLISM
AL356124.1	KEGG_PYRIMIDINE_METABOLISM
AL356124.1	KEGG_ARACHIDONIC_ACID_METABOLISM
AL356124.1	KEGG_PORPHYRIN_AND_CHLOROPHYLL_METABOLISM
AL513185.1	KEGG_SPHINGOLIPID_METABOLISM
LINC02519	KEGG_ALANINE_ASPARTATE_AND_GLUTAMATE_METABOLISM
LINC02519	KEGG_AMINO_SUGAR_AND_NUCLEOTIDE_SUGAR_METABOLISM
LEMD1-AS1	KEGG_FATTY_ACID_METABOLISM
LEMD1-AS1	KEGG_PURINE_METABOLISM
LEMD1-AS1	KEGG_PYRIMIDINE_METABOLISM
LEMD1-AS1	KEGG_PORPHYRIN_AND_CHLOROPHYLL_METABOLISM
LINC02608	KEGG_ARACHIDONIC_ACID_METABOLISM
LINC02608	KEGG_LINOLEIC_ACID_METABOLISM
LINC02608	KEGG_RETINOL_METABOLISM
GRM7-AS3	KEGG_INOSITOL_PHOSPHATE_METABOLISM
ISM1-AS1	KEGG_FRUCTOSE_AND_MANNOSE_METABOLISM
ISM1-AS1	KEGG_GALACTOSE_METABOLISM
ISM1-AS1	KEGG_FATTY_ACID_METABOLISM
ISM1-AS1	KEGG_ARGININE_AND_PROLINE_METABOLISM
ISM1-AS1	KEGG_AMINO_SUGAR_AND_NUCLEOTIDE_SUGAR_METABOLISM
ISM1-AS1	KEGG_ARACHIDONIC_ACID_METABOLISM
ISM1-AS1	KEGG_SPHINGOLIPID_METABOLISM
ISM1-AS1	KEGG_RETINOL_METABOLISM
AL008733.1	KEGG_PURINE_METABOLISM
AL008733.1	KEGG_ARACHIDONIC_ACID_METABOLISM
AL008733.1	KEGG_LINOLEIC_ACID_METABOLISM
AL008733.1	KEGG_RETINOL_METABOLISM
AL008733.1	KEGG_PORPHYRIN_AND_CHLOROPHYLL_METABOLISM
ST7-AS2	KEGG_PYRIMIDINE_METABOLISM
ST7-AS2	KEGG_ALANINE_ASPARTATE_AND_GLUTAMATE_METABOLISM
ST7-AS2	KEGG_PORPHYRIN_AND_CHLOROPHYLL_METABOLISM
LINC01876	KEGG_ALANINE_ASPARTATE_AND_GLUTAMATE_METABOLISM
MRPL23-AS1	KEGG_PYRIMIDINE_METABOLISM
MRPL23-AS1	KEGG_ARGININE_AND_PROLINE_METABOLISM
LINC00390	KEGG_CYSTEINE_AND_METHIONINE_METABOLISM
LINC00390	KEGG_STARCH_AND_SUCROSE_METABOLISM
LINC00390	KEGG_ARACHIDONIC_ACID_METABOLISM
LINC00390	KEGG_LINOLEIC_ACID_METABOLISM
LINC00390	KEGG_RETINOL_METABOLISM
LINC00390	KEGG_PORPHYRIN_AND_CHLOROPHYLL_METABOLISM
AL158055.1	KEGG_ALANINE_ASPARTATE_AND_GLUTAMATE_METABOLISM
AL158055.1	KEGG_PYRUVATE_METABOLISM
CYP4F26P	KEGG_PYRIMIDINE_METABOLISM
SHANK2-AS1	KEGG_SPHINGOLIPID_METABOLISM
LINC01108	KEGG_FATTY_ACID_METABOLISM
LINC01108	KEGG_PYRIMIDINE_METABOLISM
LINC01108	KEGG_GLUTATHIONE_METABOLISM
LINC01108	KEGG_PYRUVATE_METABOLISM
TEX41	KEGG_INOSITOL_PHOSPHATE_METABOLISM
FAM66C	KEGG_ALANINE_ASPARTATE_AND_GLUTAMATE_METABOLISM
LINC02554	KEGG_PYRIMIDINE_METABOLISM
LINC02554	KEGG_RETINOL_METABOLISM
FSIP2-AS2	KEGG_INOSITOL_PHOSPHATE_METABOLISM
FSIP2-AS2	KEGG_SULFUR_METABOLISM
NAALADL2-AS2	KEGG_PURINE_METABOLISM
AC117465.1	KEGG_NICOTINATE_AND_NICOTINAMIDE_METABOLISM
MEIS1-AS3	KEGG_SPHINGOLIPID_METABOLISM
MEIS1-AS3	KEGG_PYRUVATE_METABOLISM
MEIS1-AS3	KEGG_PORPHYRIN_AND_CHLOROPHYLL_METABOLISM
LHFPL3-AS1	KEGG_PYRIMIDINE_METABOLISM
AC092801.1	KEGG_FATTY_ACID_METABOLISM
AL023802.1	KEGG_PYRIMIDINE_METABOLISM
AL023802.1	KEGG_SPHINGOLIPID_METABOLISM
AL023802.1	KEGG_PORPHYRIN_AND_CHLOROPHYLL_METABOLISM
Z98257.1	KEGG_ETHER_LIPID_METABOLISM
Z98257.1	KEGG_ARACHIDONIC_ACID_METABOLISM
Z98257.1	KEGG_LINOLEIC_ACID_METABOLISM
AL158166.1	KEGG_FATTY_ACID_METABOLISM
AL158166.1	KEGG_TRYPTOPHAN_METABOLISM
LINC01630	KEGG_RETINOL_METABOLISM
AL133346.1	KEGG_FRUCTOSE_AND_MANNOSE_METABOLISM
AL133346.1	KEGG_PORPHYRIN_AND_CHLOROPHYLL_METABOLISM
AL133346.1	KEGG_NITROGEN_METABOLISM
AL606534.1	KEGG_FATTY_ACID_METABOLISM
AL606534.1	KEGG_GLYCINE_SERINE_AND_THREONINE_METABOLISM
AL606534.1	KEGG_ARGININE_AND_PROLINE_METABOLISM
AL606534.1	KEGG_TYROSINE_METABOLISM
AL606534.1	KEGG_PHENYLALANINE_METABOLISM
AL606534.1	KEGG_TRYPTOPHAN_METABOLISM
AL606534.1	KEGG_BUTANOATE_METABOLISM
FAM155A-IT1	KEGG_GLYOXYLATE_AND_DICARBOXYLATE_METABOLISM
LINC01985	KEGG_TAURINE_AND_HYPOTAURINE_METABOLISM
MYOCD-AS1	KEGG_SPHINGOLIPID_METABOLISM
LINC02832	KEGG_PURINE_METABOLISM
LINC02832	KEGG_PYRIMIDINE_METABOLISM
LINC02832	KEGG_INOSITOL_PHOSPHATE_METABOLISM
RABGAP1L-DT	KEGG_GLUTATHIONE_METABOLISM
AL133410.1	KEGG_FRUCTOSE_AND_MANNOSE_METABOLISM
AL133410.1	KEGG_GALACTOSE_METABOLISM
AL133410.1	KEGG_AMINO_SUGAR_AND_NUCLEOTIDE_SUGAR_METABOLISM
AL133410.1	KEGG_GLYOXYLATE_AND_DICARBOXYLATE_METABOLISM
HPN-AS1	KEGG_ASCORBATE_AND_ALDARATE_METABOLISM
HPN-AS1	KEGG_PYRIMIDINE_METABOLISM
HPN-AS1	KEGG_PYRUVATE_METABOLISM
CSE1L-AS1	KEGG_PURINE_METABOLISM
CSE1L-AS1	KEGG_ARACHIDONIC_ACID_METABOLISM
AL390838.1	KEGG_PYRIMIDINE_METABOLISM
NCAM1-AS1	KEGG_FATTY_ACID_METABOLISM
NCAM1-AS1	KEGG_ALANINE_ASPARTATE_AND_GLUTAMATE_METABOLISM
NCAM1-AS1	KEGG_SPHINGOLIPID_METABOLISM
AC099066.2	KEGG_PYRIMIDINE_METABOLISM
AL592301.1	KEGG_ARGININE_AND_PROLINE_METABOLISM
AL592301.1	KEGG_PHENYLALANINE_METABOLISM
AL592301.1	KEGG_AMINO_SUGAR_AND_NUCLEOTIDE_SUGAR_METABOLISM
AL592301.1	KEGG_INOSITOL_PHOSPHATE_METABOLISM
AL592301.1	KEGG_PYRUVATE_METABOLISM
AL592301.1	KEGG_PROPANOATE_METABOLISM
AL592301.1	KEGG_NITROGEN_METABOLISM
LINC01483	KEGG_PYRIMIDINE_METABOLISM
AL136114.1	KEGG_PYRIMIDINE_METABOLISM
AL136114.1	KEGG_INOSITOL_PHOSPHATE_METABOLISM
AL136114.1	KEGG_SPHINGOLIPID_METABOLISM
Z94721.1	KEGG_FRUCTOSE_AND_MANNOSE_METABOLISM
Z94721.1	KEGG_GALACTOSE_METABOLISM
Z94721.1	KEGG_FATTY_ACID_METABOLISM
Z94721.1	KEGG_ARGININE_AND_PROLINE_METABOLISM
Z94721.1	KEGG_TRYPTOPHAN_METABOLISM
Z94721.1	KEGG_AMINO_SUGAR_AND_NUCLEOTIDE_SUGAR_METABOLISM
Z94721.1	KEGG_BUTANOATE_METABOLISM
Z94721.1	KEGG_RETINOL_METABOLISM
STEAP2-AS1	KEGG_CYSTEINE_AND_METHIONINE_METABOLISM
STEAP2-AS1	KEGG_RETINOL_METABOLISM
LINC00355	KEGG_PYRIMIDINE_METABOLISM
LINC00355	KEGG_GLYCINE_SERINE_AND_THREONINE_METABOLISM
LINC00355	KEGG_INOSITOL_PHOSPHATE_METABOLISM
LINC00355	KEGG_SPHINGOLIPID_METABOLISM
AC006042.1	KEGG_SPHINGOLIPID_METABOLISM
INKA2-AS1	KEGG_FATTY_ACID_METABOLISM
INKA2-AS1	KEGG_HISTIDINE_METABOLISM
LINC01655	KEGG_PORPHYRIN_AND_CHLOROPHYLL_METABOLISM
PTPRK-AS1	KEGG_PURINE_METABOLISM
PTPRK-AS1	KEGG_PYRIMIDINE_METABOLISM
PTPRK-AS1	KEGG_AMINO_SUGAR_AND_NUCLEOTIDE_SUGAR_METABOLISM
PTPRK-AS1	KEGG_LINOLEIC_ACID_METABOLISM
PTPRK-AS1	KEGG_GLYOXYLATE_AND_DICARBOXYLATE_METABOLISM
PTPRK-AS1	KEGG_RETINOL_METABOLISM
AL451042.2	KEGG_PURINE_METABOLISM
LINC01429	KEGG_SPHINGOLIPID_METABOLISM
NGF-AS1	KEGG_SPHINGOLIPID_METABOLISM
AL161725.2	KEGG_AMINO_SUGAR_AND_NUCLEOTIDE_SUGAR_METABOLISM
AL161725.2	KEGG_RETINOL_METABOLISM
FALEC	KEGG_PURINE_METABOLISM
FALEC	KEGG_SPHINGOLIPID_METABOLISM
AC099684.1	KEGG_PYRIMIDINE_METABOLISM
AC099684.1	KEGG_NITROGEN_METABOLISM
AC004941.1	KEGG_PYRIMIDINE_METABOLISM
AC004941.1	KEGG_SELENOAMINO_ACID_METABOLISM
RNF144A-AS1	KEGG_PYRIMIDINE_METABOLISM
AC004830.2	KEGG_PYRIMIDINE_METABOLISM
AC004830.2	KEGG_ARGININE_AND_PROLINE_METABOLISM
AC004830.2	KEGG_PHENYLALANINE_METABOLISM
AC004830.2	KEGG_TRYPTOPHAN_METABOLISM
AC004830.2	KEGG_ARACHIDONIC_ACID_METABOLISM
AC004830.2	KEGG_BUTANOATE_METABOLISM
AC004830.2	KEGG_RETINOL_METABOLISM
AL355607.1	KEGG_RETINOL_METABOLISM
AP001610.2	KEGG_ARGININE_AND_PROLINE_METABOLISM
AP001610.2	KEGG_RETINOL_METABOLISM
AP001610.2	KEGG_PORPHYRIN_AND_CHLOROPHYLL_METABOLISM
AL450322.1	KEGG_ARGININE_AND_PROLINE_METABOLISM
AL450322.1	KEGG_LINOLEIC_ACID_METABOLISM
AL450322.1	KEGG_RETINOL_METABOLISM
AL031668.1	KEGG_FATTY_ACID_METABOLISM
AL031668.1	KEGG_PURINE_METABOLISM
AL031668.1	KEGG_PYRIMIDINE_METABOLISM
AL031668.1	KEGG_ARGININE_AND_PROLINE_METABOLISM
AL031668.1	KEGG_BUTANOATE_METABOLISM
AL137244.1	KEGG_FATTY_ACID_METABOLISM
AL137244.1	KEGG_PURINE_METABOLISM
AL137244.1	KEGG_PYRIMIDINE_METABOLISM
AL137244.1	KEGG_SPHINGOLIPID_METABOLISM
AC106875.1	KEGG_GLYCEROPHOSPHOLIPID_METABOLISM
AC006460.1	KEGG_GLYCINE_SERINE_AND_THREONINE_METABOLISM
AC006460.1	KEGG_ARGININE_AND_PROLINE_METABOLISM
AC006460.1	KEGG_TYROSINE_METABOLISM
AC006460.1	KEGG_PHENYLALANINE_METABOLISM
AC006460.1	KEGG_TRYPTOPHAN_METABOLISM
AC006460.1	KEGG_GLUTATHIONE_METABOLISM
AC006460.1	KEGG_ARACHIDONIC_ACID_METABOLISM
AC006460.1	KEGG_RETINOL_METABOLISM
BX284668.2	KEGG_AMINO_SUGAR_AND_NUCLEOTIDE_SUGAR_METABOLISM
BX284668.2	KEGG_PYRUVATE_METABOLISM
AC013287.1	KEGG_PYRIMIDINE_METABOLISM
AC013287.1	KEGG_AMINO_SUGAR_AND_NUCLEOTIDE_SUGAR_METABOLISM
AL138962.1	KEGG_FRUCTOSE_AND_MANNOSE_METABOLISM
AL138962.1	KEGG_PURINE_METABOLISM
AL138962.1	KEGG_PYRIMIDINE_METABOLISM
AL138962.1	KEGG_ARGININE_AND_PROLINE_METABOLISM
AL138962.1	KEGG_AMINO_SUGAR_AND_NUCLEOTIDE_SUGAR_METABOLISM
MIR4432HG	KEGG_PYRIMIDINE_METABOLISM
MIR4432HG	KEGG_TRYPTOPHAN_METABOLISM
AC141930.1	KEGG_PYRIMIDINE_METABOLISM
AC141930.1	KEGG_ARGININE_AND_PROLINE_METABOLISM
AC141930.1	KEGG_TRYPTOPHAN_METABOLISM
AC141930.1	KEGG_STARCH_AND_SUCROSE_METABOLISM
AC141930.1	KEGG_SPHINGOLIPID_METABOLISM
HOTAIR	KEGG_GALACTOSE_METABOLISM
HOTAIR	KEGG_GLYCINE_SERINE_AND_THREONINE_METABOLISM
HOTAIR	KEGG_BUTANOATE_METABOLISM
HOTAIR	KEGG_PORPHYRIN_AND_CHLOROPHYLL_METABOLISM
AL136115.1	KEGG_GALACTOSE_METABOLISM
AL136115.1	KEGG_FATTY_ACID_METABOLISM
AL136115.1	KEGG_SPHINGOLIPID_METABOLISM
AL136115.1	KEGG_BUTANOATE_METABOLISM
TTC3-AS1	KEGG_PYRIMIDINE_METABOLISM
TTC3-AS1	KEGG_ARGININE_AND_PROLINE_METABOLISM
TTC3-AS1	KEGG_ARACHIDONIC_ACID_METABOLISM
AL023755.1	KEGG_PYRIMIDINE_METABOLISM
AL023755.1	KEGG_INOSITOL_PHOSPHATE_METABOLISM
AL023755.1	KEGG_SPHINGOLIPID_METABOLISM
SPATA13	KEGG_FATTY_ACID_METABOLISM
SPATA13	KEGG_TRYPTOPHAN_METABOLISM
SPATA13	KEGG_STARCH_AND_SUCROSE_METABOLISM
SPATA13	KEGG_RETINOL_METABOLISM
AL513542.1	KEGG_ASCORBATE_AND_ALDARATE_METABOLISM
AL513542.1	KEGG_ARACHIDONIC_ACID_METABOLISM
AL513542.1	KEGG_LINOLEIC_ACID_METABOLISM
AL513542.1	KEGG_RETINOL_METABOLISM
LINC00954	KEGG_PURINE_METABOLISM
LINC00954	KEGG_PYRIMIDINE_METABOLISM
LINC00954	KEGG_ARGININE_AND_PROLINE_METABOLISM
AC107419.1	KEGG_INOSITOL_PHOSPHATE_METABOLISM
AC107419.1	KEGG_GLYCEROPHOSPHOLIPID_METABOLISM
AC107419.1	KEGG_ARACHIDONIC_ACID_METABOLISM
AC107419.1	KEGG_SPHINGOLIPID_METABOLISM
LINC01205	KEGG_PYRIMIDINE_METABOLISM
HNF4A-AS1	KEGG_AMINO_SUGAR_AND_NUCLEOTIDE_SUGAR_METABOLISM
HNF4A-AS1	KEGG_RETINOL_METABOLISM
AL450992.1	KEGG_FATTY_ACID_METABOLISM
AL450992.1	KEGG_PURINE_METABOLISM
AL450992.1	KEGG_PYRIMIDINE_METABOLISM
AL450992.1	KEGG_TYROSINE_METABOLISM
AL450992.1	KEGG_BETA_ALANINE_METABOLISM
AL450992.1	KEGG_PORPHYRIN_AND_CHLOROPHYLL_METABOLISM
AC233976.1	KEGG_ALANINE_ASPARTATE_AND_GLUTAMATE_METABOLISM
AC233976.1	KEGG_PYRUVATE_METABOLISM
AC233976.1	KEGG_BUTANOATE_METABOLISM
AC233976.1	KEGG_PORPHYRIN_AND_CHLOROPHYLL_METABOLISM
ANKRD10-IT1	KEGG_FRUCTOSE_AND_MANNOSE_METABOLISM
ANKRD10-IT1	KEGG_GALACTOSE_METABOLISM
ANKRD10-IT1	KEGG_FATTY_ACID_METABOLISM
ANKRD10-IT1	KEGG_PURINE_METABOLISM
ANKRD10-IT1	KEGG_PYRIMIDINE_METABOLISM
ANKRD10-IT1	KEGG_GLYCINE_SERINE_AND_THREONINE_METABOLISM
ANKRD10-IT1	KEGG_TYROSINE_METABOLISM
ANKRD10-IT1	KEGG_PHENYLALANINE_METABOLISM
ANKRD10-IT1	KEGG_TRYPTOPHAN_METABOLISM
ANKRD10-IT1	KEGG_AMINO_SUGAR_AND_NUCLEOTIDE_SUGAR_METABOLISM
AC114488.1	KEGG_PYRIMIDINE_METABOLISM
LINC00582	KEGG_PYRIMIDINE_METABOLISM
LINC00582	KEGG_RETINOL_METABOLISM
LINC01981	KEGG_PYRIMIDINE_METABOLISM
AL353693.1	KEGG_PYRIMIDINE_METABOLISM
AL353693.1	KEGG_ARACHIDONIC_ACID_METABOLISM
AL353693.1	KEGG_GLYOXYLATE_AND_DICARBOXYLATE_METABOLISM
AL353693.1	KEGG_RETINOL_METABOLISM
AC090587.2	KEGG_PURINE_METABOLISM
AC090587.2	KEGG_ARGININE_AND_PROLINE_METABOLISM
AC090587.2	KEGG_GLUTATHIONE_METABOLISM
AC090587.2	KEGG_STARCH_AND_SUCROSE_METABOLISM
LINC00452	KEGG_FATTY_ACID_METABOLISM
LINC00452	KEGG_PYRIMIDINE_METABOLISM
LINC00452	KEGG_SPHINGOLIPID_METABOLISM
LINC00858	KEGG_ARACHIDONIC_ACID_METABOLISM
AJ009632.2	KEGG_FATTY_ACID_METABOLISM
LINC02069	KEGG_INOSITOL_PHOSPHATE_METABOLISM
LINC01204	KEGG_PYRIMIDINE_METABOLISM
AL158825.2	KEGG_GALACTOSE_METABOLISM
AL158825.2	KEGG_GLUTATHIONE_METABOLISM
AL158825.2	KEGG_AMINO_SUGAR_AND_NUCLEOTIDE_SUGAR_METABOLISM
AL158825.2	KEGG_GLYCEROLIPID_METABOLISM
AL158825.2	KEGG_PORPHYRIN_AND_CHLOROPHYLL_METABOLISM
MYOSLID	KEGG_GLUTATHIONE_METABOLISM
MYOSLID	KEGG_PORPHYRIN_AND_CHLOROPHYLL_METABOLISM
AL137186.1	KEGG_FATTY_ACID_METABOLISM
AL137186.1	KEGG_ARGININE_AND_PROLINE_METABOLISM
AL137186.1	KEGG_INOSITOL_PHOSPHATE_METABOLISM
AL137186.1	KEGG_ARACHIDONIC_ACID_METABOLISM
AL137186.1	KEGG_RETINOL_METABOLISM
MAST4-AS1	KEGG_FRUCTOSE_AND_MANNOSE_METABOLISM
MAST4-AS1	KEGG_GALACTOSE_METABOLISM
MAST4-AS1	KEGG_ALANINE_ASPARTATE_AND_GLUTAMATE_METABOLISM
MAST4-AS1	KEGG_ARGININE_AND_PROLINE_METABOLISM
MAST4-AS1	KEGG_SELENOAMINO_ACID_METABOLISM
MAST4-AS1	KEGG_AMINO_SUGAR_AND_NUCLEOTIDE_SUGAR_METABOLISM
MAST4-AS1	KEGG_GLYCEROLIPID_METABOLISM
MAST4-AS1	KEGG_INOSITOL_PHOSPHATE_METABOLISM
MAST4-AS1	KEGG_GLYCEROPHOSPHOLIPID_METABOLISM
MAST4-AS1	KEGG_RETINOL_METABOLISM
MAST4-AS1	KEGG_PORPHYRIN_AND_CHLOROPHYLL_METABOLISM
UBE2Q1-AS1	KEGG_ARGININE_AND_PROLINE_METABOLISM
UBE2Q1-AS1	KEGG_TYROSINE_METABOLISM
UBE2Q1-AS1	KEGG_PORPHYRIN_AND_CHLOROPHYLL_METABOLISM
CASC20	KEGG_PYRIMIDINE_METABOLISM
CASC20	KEGG_TRYPTOPHAN_METABOLISM
CASC20	KEGG_AMINO_SUGAR_AND_NUCLEOTIDE_SUGAR_METABOLISM
CASC20	KEGG_INOSITOL_PHOSPHATE_METABOLISM
KIF25-AS1	KEGG_PYRIMIDINE_METABOLISM
PDE11A-AS1	KEGG_STARCH_AND_SUCROSE_METABOLISM
PDE11A-AS1	KEGG_RETINOL_METABOLISM
TFAP2A-AS1	KEGG_PYRIMIDINE_METABOLISM
AL590483.1	KEGG_PURINE_METABOLISM
AL590483.1	KEGG_PYRIMIDINE_METABOLISM
AC007128.1	KEGG_PYRIMIDINE_METABOLISM
LINC01435	KEGG_INOSITOL_PHOSPHATE_METABOLISM
AL606468.1	KEGG_NITROGEN_METABOLISM
MIR181A1HG	KEGG_PURINE_METABOLISM
MIR181A1HG	KEGG_PYRIMIDINE_METABOLISM
MIR181A1HG	KEGG_SPHINGOLIPID_METABOLISM
MIR181A1HG	KEGG_RETINOL_METABOLISM
AL049646.1	KEGG_ALANINE_ASPARTATE_AND_GLUTAMATE_METABOLISM
AL049646.1	KEGG_ARACHIDONIC_ACID_METABOLISM
AL049646.1	KEGG_SPHINGOLIPID_METABOLISM
AL162231.2	KEGG_PYRIMIDINE_METABOLISM
AL162231.2	KEGG_RETINOL_METABOLISM
AL162231.2	KEGG_PORPHYRIN_AND_CHLOROPHYLL_METABOLISM
AC006059.1	KEGG_FATTY_ACID_METABOLISM
AC006059.1	KEGG_ALANINE_ASPARTATE_AND_GLUTAMATE_METABOLISM
AC006059.1	KEGG_ARGININE_AND_PROLINE_METABOLISM
AC006059.1	KEGG_AMINO_SUGAR_AND_NUCLEOTIDE_SUGAR_METABOLISM
AC006059.1	KEGG_INOSITOL_PHOSPHATE_METABOLISM
AC006059.1	KEGG_LINOLEIC_ACID_METABOLISM
AC006059.1	KEGG_RETINOL_METABOLISM
AL354793.1	KEGG_FATTY_ACID_METABOLISM
AL354793.1	KEGG_PYRIMIDINE_METABOLISM
AL354793.1	KEGG_ARGININE_AND_PROLINE_METABOLISM
AL354793.1	KEGG_TYROSINE_METABOLISM
AL022316.1	KEGG_GLUTATHIONE_METABOLISM
LINC01433	KEGG_FRUCTOSE_AND_MANNOSE_METABOLISM
LINC01433	KEGG_ALANINE_ASPARTATE_AND_GLUTAMATE_METABOLISM
LINC01433	KEGG_ARGININE_AND_PROLINE_METABOLISM
C9orf147	KEGG_PYRIMIDINE_METABOLISM
C9orf147	KEGG_ARACHIDONIC_ACID_METABOLISM
C9orf147	KEGG_GLYOXYLATE_AND_DICARBOXYLATE_METABOLISM
AL359382.1	KEGG_FATTY_ACID_METABOLISM
AL359382.1	KEGG_SPHINGOLIPID_METABOLISM
NFE4	KEGG_RETINOL_METABOLISM
LINC02525	KEGG_GLYCINE_SERINE_AND_THREONINE_METABOLISM
AC004835.1	KEGG_PYRIMIDINE_METABOLISM
AC004835.1	KEGG_ALANINE_ASPARTATE_AND_GLUTAMATE_METABOLISM
AC004835.1	KEGG_GLYCEROLIPID_METABOLISM
AC004835.1	KEGG_INOSITOL_PHOSPHATE_METABOLISM
AC092667.1	KEGG_BUTANOATE_METABOLISM
LINC01747	KEGG_TYROSINE_METABOLISM
LINC01747	KEGG_ARACHIDONIC_ACID_METABOLISM
AP000695.1	KEGG_GALACTOSE_METABOLISM
AP000695.1	KEGG_TRYPTOPHAN_METABOLISM
AP000695.1	KEGG_BETA_ALANINE_METABOLISM
AP000695.1	KEGG_ARACHIDONIC_ACID_METABOLISM
AC108463.2	KEGG_ARGININE_AND_PROLINE_METABOLISM
AC108463.2	KEGG_GLUTATHIONE_METABOLISM
AC108463.2	KEGG_LINOLEIC_ACID_METABOLISM
AC108463.2	KEGG_BUTANOATE_METABOLISM
AL356234.2	KEGG_ARACHIDONIC_ACID_METABOLISM
AL356234.2	KEGG_LINOLEIC_ACID_METABOLISM
AL356234.2	KEGG_RETINOL_METABOLISM
AL121757.1	KEGG_PYRIMIDINE_METABOLISM
AC092683.1	KEGG_PURINE_METABOLISM
AC092683.1	KEGG_PYRIMIDINE_METABOLISM
AC092683.1	KEGG_GLYCEROLIPID_METABOLISM
AC104461.1	KEGG_GLUTATHIONE_METABOLISM
AC104461.1	KEGG_ARACHIDONIC_ACID_METABOLISM
AC022816.1	KEGG_ALANINE_ASPARTATE_AND_GLUTAMATE_METABOLISM
AC022816.1	KEGG_INOSITOL_PHOSPHATE_METABOLISM
AC104024.1	KEGG_PURINE_METABOLISM
AC104024.1	KEGG_SELENOAMINO_ACID_METABOLISM
AC104024.1	KEGG_SPHINGOLIPID_METABOLISM
AL035252.2	KEGG_PYRIMIDINE_METABOLISM
AL035252.2	KEGG_SPHINGOLIPID_METABOLISM
AL589745.1	KEGG_PYRIMIDINE_METABOLISM
AL589745.1	KEGG_AMINO_SUGAR_AND_NUCLEOTIDE_SUGAR_METABOLISM
MEIS1-AS2	KEGG_ASCORBATE_AND_ALDARATE_METABOLISM
MEIS1-AS2	KEGG_FATTY_ACID_METABOLISM
MEIS1-AS2	KEGG_PYRIMIDINE_METABOLISM
MEIS1-AS2	KEGG_ARGININE_AND_PROLINE_METABOLISM
AC092650.1	KEGG_FRUCTOSE_AND_MANNOSE_METABOLISM
AC092650.1	KEGG_PYRIMIDINE_METABOLISM
AC092650.1	KEGG_SULFUR_METABOLISM
AC005532.1	KEGG_PORPHYRIN_AND_CHLOROPHYLL_METABOLISM
LINC01293	KEGG_FRUCTOSE_AND_MANNOSE_METABOLISM
LINC01293	KEGG_ALANINE_ASPARTATE_AND_GLUTAMATE_METABOLISM
LINC01293	KEGG_ARGININE_AND_PROLINE_METABOLISM
LINC01293	KEGG_ARACHIDONIC_ACID_METABOLISM
LINC01614	KEGG_FATTY_ACID_METABOLISM
LINC01614	KEGG_PYRIMIDINE_METABOLISM
LINC01614	KEGG_TYROSINE_METABOLISM
LINC01614	KEGG_TRYPTOPHAN_METABOLISM
AL133284.1	KEGG_PORPHYRIN_AND_CHLOROPHYLL_METABOLISM
AL391807.1	KEGG_TAURINE_AND_HYPOTAURINE_METABOLISM
LINC02541	KEGG_PYRIMIDINE_METABOLISM
SCTR-AS1	KEGG_ARACHIDONIC_ACID_METABOLISM
SCTR-AS1	KEGG_RETINOL_METABOLISM
AC096637.2	KEGG_FRUCTOSE_AND_MANNOSE_METABOLISM
AC096637.2	KEGG_INOSITOL_PHOSPHATE_METABOLISM
AC096637.2	KEGG_ARACHIDONIC_ACID_METABOLISM
AL590133.1	KEGG_FATTY_ACID_METABOLISM
AL590133.1	KEGG_TRYPTOPHAN_METABOLISM
AL590133.1	KEGG_GLYCEROPHOSPHOLIPID_METABOLISM
AL590133.1	KEGG_PYRUVATE_METABOLISM
AL590133.1	KEGG_PROPANOATE_METABOLISM
AL078587.1	KEGG_ARGININE_AND_PROLINE_METABOLISM
AL078587.1	KEGG_RETINOL_METABOLISM
AC011747.1	KEGG_STARCH_AND_SUCROSE_METABOLISM
AC011747.1	KEGG_PORPHYRIN_AND_CHLOROPHYLL_METABOLISM
AC022395.1	KEGG_GLYCINE_SERINE_AND_THREONINE_METABOLISM
AC022395.1	KEGG_TYROSINE_METABOLISM
AC022395.1	KEGG_STARCH_AND_SUCROSE_METABOLISM
AC022395.1	KEGG_ARACHIDONIC_ACID_METABOLISM
AC022395.1	KEGG_PORPHYRIN_AND_CHLOROPHYLL_METABOLISM
LNCAROD	KEGG_LINOLEIC_ACID_METABOLISM
DNAH8-AS1	KEGG_RETINOL_METABOLISM
AC002451.1	KEGG_ARGININE_AND_PROLINE_METABOLISM
AC007099.1	KEGG_PYRIMIDINE_METABOLISM
ZBTB46-AS1	KEGG_INOSITOL_PHOSPHATE_METABOLISM
TRIM31-AS1	KEGG_LINOLEIC_ACID_METABOLISM
TRIM31-AS1	KEGG_RETINOL_METABOLISM
LINC02884	KEGG_FATTY_ACID_METABOLISM
LINC02884	KEGG_ALANINE_ASPARTATE_AND_GLUTAMATE_METABOLISM
LINC02884	KEGG_AMINO_SUGAR_AND_NUCLEOTIDE_SUGAR_METABOLISM
APCDD1L-DT	KEGG_PYRIMIDINE_METABOLISM
APCDD1L-DT	KEGG_ARACHIDONIC_ACID_METABOLISM
APCDD1L-DT	KEGG_SPHINGOLIPID_METABOLISM
TBL1XR1-AS1	KEGG_FATTY_ACID_METABOLISM
TBL1XR1-AS1	KEGG_GLYCINE_SERINE_AND_THREONINE_METABOLISM
TBL1XR1-AS1	KEGG_ARGININE_AND_PROLINE_METABOLISM
TBL1XR1-AS1	KEGG_TYROSINE_METABOLISM
TBL1XR1-AS1	KEGG_GLUTATHIONE_METABOLISM
TBL1XR1-AS1	KEGG_ARACHIDONIC_ACID_METABOLISM
TBL1XR1-AS1	KEGG_PORPHYRIN_AND_CHLOROPHYLL_METABOLISM
AL357874.2	KEGG_FATTY_ACID_METABOLISM
AL357874.2	KEGG_ARGININE_AND_PROLINE_METABOLISM
AL357874.2	KEGG_BUTANOATE_METABOLISM
GORAB-AS1	KEGG_ETHER_LIPID_METABOLISM
GORAB-AS1	KEGG_PROPANOATE_METABOLISM
WASIR2	KEGG_PYRIMIDINE_METABOLISM
WASIR2	KEGG_ARGININE_AND_PROLINE_METABOLISM
WASIR2	KEGG_ARACHIDONIC_ACID_METABOLISM
LINC01305	KEGG_PYRIMIDINE_METABOLISM
LINC02595	KEGG_GALACTOSE_METABOLISM
LINC02015	KEGG_PYRIMIDINE_METABOLISM
LINC02015	KEGG_GLUTATHIONE_METABOLISM
LINC02015	KEGG_PYRUVATE_METABOLISM
DLEU2	KEGG_PYRIMIDINE_METABOLISM
DLEU2	KEGG_ALPHA_LINOLENIC_ACID_METABOLISM
DLEU2	KEGG_PROPANOATE_METABOLISM
ANKRD44-AS1	KEGG_RETINOL_METABOLISM
FSIP2-AS1	KEGG_SPHINGOLIPID_METABOLISM
FSIP2-AS1	KEGG_BUTANOATE_METABOLISM
DIRC3	KEGG_PYRUVATE_METABOLISM
AL033397.1	KEGG_RETINOL_METABOLISM
AL592114.3	KEGG_ARGININE_AND_PROLINE_METABOLISM
AL592114.3	KEGG_TYROSINE_METABOLISM
AL592114.3	KEGG_INOSITOL_PHOSPHATE_METABOLISM
AL354993.1	KEGG_SPHINGOLIPID_METABOLISM
AL353747.3	KEGG_ARACHIDONIC_ACID_METABOLISM
AC010976.1	KEGG_PYRIMIDINE_METABOLISM
AC010976.1	KEGG_BETA_ALANINE_METABOLISM
AC010976.1	KEGG_ALPHA_LINOLENIC_ACID_METABOLISM
AC010976.1	KEGG_BUTANOATE_METABOLISM
AC010976.1	KEGG_RETINOL_METABOLISM
ABCA9-AS1	KEGG_INOSITOL_PHOSPHATE_METABOLISM
DLX6-AS1	KEGG_PYRIMIDINE_METABOLISM
DLX6-AS1	KEGG_INOSITOL_PHOSPHATE_METABOLISM
LINC01354	KEGG_BUTANOATE_METABOLISM
Z93403.1	KEGG_RIBOFLAVIN_METABOLISM
Z93403.1	KEGG_RETINOL_METABOLISM
LINC01611	KEGG_PYRIMIDINE_METABOLISM
LINC01611	KEGG_INOSITOL_PHOSPHATE_METABOLISM
LINC01611	KEGG_ETHER_LIPID_METABOLISM
AL359551.1	KEGG_PYRIMIDINE_METABOLISM
AL359551.1	KEGG_RETINOL_METABOLISM
AL096828.1	KEGG_ARGININE_AND_PROLINE_METABOLISM
AL096828.1	KEGG_GLUTATHIONE_METABOLISM
AL096828.1	KEGG_PROPANOATE_METABOLISM
LEF1-AS1	KEGG_PYRIMIDINE_METABOLISM
LEF1-AS1	KEGG_BETA_ALANINE_METABOLISM
LEF1-AS1	KEGG_INOSITOL_PHOSPHATE_METABOLISM
LEF1-AS1	KEGG_ETHER_LIPID_METABOLISM
SILC1	KEGG_LINOLEIC_ACID_METABOLISM
SILC1	KEGG_RETINOL_METABOLISM
LINC01798	KEGG_ETHER_LIPID_METABOLISM
AL691447.2	KEGG_FATTY_ACID_METABOLISM
AL691447.2	KEGG_SPHINGOLIPID_METABOLISM
AL691447.2	KEGG_RETINOL_METABOLISM
NCOA7-AS1	KEGG_RETINOL_METABOLISM
RAP2C-AS1	KEGG_FATTY_ACID_METABOLISM
RAP2C-AS1	KEGG_BUTANOATE_METABOLISM
KIF26B-AS1	KEGG_GALACTOSE_METABOLISM
KIF26B-AS1	KEGG_TRYPTOPHAN_METABOLISM
KIF26B-AS1	KEGG_ARACHIDONIC_ACID_METABOLISM
KIF26B-AS1	KEGG_RETINOL_METABOLISM
LINC02043	KEGG_GALACTOSE_METABOLISM
LINC02043	KEGG_ALANINE_ASPARTATE_AND_GLUTAMATE_METABOLISM
LINC02043	KEGG_STARCH_AND_SUCROSE_METABOLISM
LINC02043	KEGG_SPHINGOLIPID_METABOLISM
LINC02043	KEGG_NICOTINATE_AND_NICOTINAMIDE_METABOLISM
LINC02043	KEGG_RETINOL_METABOLISM
LINC02043	KEGG_PORPHYRIN_AND_CHLOROPHYLL_METABOLISM
AL158166.2	KEGG_FATTY_ACID_METABOLISM
AL158166.2	KEGG_HISTIDINE_METABOLISM
AL158166.2	KEGG_TYROSINE_METABOLISM
AL158166.2	KEGG_PYRUVATE_METABOLISM
AL158166.2	KEGG_BUTANOATE_METABOLISM
AL158166.2	KEGG_PORPHYRIN_AND_CHLOROPHYLL_METABOLISM
LINC02805	KEGG_INOSITOL_PHOSPHATE_METABOLISM
AL121895.1	KEGG_RETINOL_METABOLISM
BPESC1	KEGG_FATTY_ACID_METABOLISM
EMSLR	KEGG_PURINE_METABOLISM
EMSLR	KEGG_PYRIMIDINE_METABOLISM
EMSLR	KEGG_GLYOXYLATE_AND_DICARBOXYLATE_METABOLISM
AC074366.1	KEGG_GALACTOSE_METABOLISM
AC074366.1	KEGG_PURINE_METABOLISM
AC074366.1	KEGG_PYRIMIDINE_METABOLISM
AC074366.1	KEGG_AMINO_SUGAR_AND_NUCLEOTIDE_SUGAR_METABOLISM
AC073323.1	KEGG_INOSITOL_PHOSPHATE_METABOLISM
AC073323.1	KEGG_ARACHIDONIC_ACID_METABOLISM
LINC02802	KEGG_PYRIMIDINE_METABOLISM
LIF-AS1	KEGG_FRUCTOSE_AND_MANNOSE_METABOLISM
LIF-AS1	KEGG_PYRIMIDINE_METABOLISM
LIF-AS1	KEGG_PROPANOATE_METABOLISM
LINC00665	KEGG_PYRUVATE_METABOLISM
LINC00665	KEGG_PROPANOATE_METABOLISM
LINC00665	KEGG_PORPHYRIN_AND_CHLOROPHYLL_METABOLISM
AC002511.1	KEGG_RETINOL_METABOLISM
AC097717.1	KEGG_PURINE_METABOLISM
AC097717.1	KEGG_PYRIMIDINE_METABOLISM
AC097717.1	KEGG_ARACHIDONIC_ACID_METABOLISM
AL355916.1	KEGG_GLYCINE_SERINE_AND_THREONINE_METABOLISM
AL355916.1	KEGG_ARACHIDONIC_ACID_METABOLISM
SLCO4A1-AS1	KEGG_SELENOAMINO_ACID_METABOLISM
PTGES2-AS1	KEGG_PURINE_METABOLISM
AF165147.1	KEGG_GALACTOSE_METABOLISM
AF165147.1	KEGG_PURINE_METABOLISM
AF165147.1	KEGG_PHENYLALANINE_METABOLISM
AF165147.1	KEGG_SELENOAMINO_ACID_METABOLISM
AC080129.2	KEGG_LINOLEIC_ACID_METABOLISM
AL157400.2	KEGG_PYRIMIDINE_METABOLISM
CYP1B1-AS1	KEGG_ALANINE_ASPARTATE_AND_GLUTAMATE_METABOLISM
AC018742.1	KEGG_PYRIMIDINE_METABOLISM
AC018742.1	KEGG_STARCH_AND_SUCROSE_METABOLISM
AC018742.1	KEGG_LINOLEIC_ACID_METABOLISM
AC018742.1	KEGG_RETINOL_METABOLISM
AL121832.1	KEGG_PYRIMIDINE_METABOLISM
AL121832.1	KEGG_PORPHYRIN_AND_CHLOROPHYLL_METABOLISM
CASK-AS1	KEGG_ARGININE_AND_PROLINE_METABOLISM
CASK-AS1	KEGG_TYROSINE_METABOLISM
CASK-AS1	KEGG_RETINOL_METABOLISM
CASK-AS1	KEGG_PORPHYRIN_AND_CHLOROPHYLL_METABOLISM
LINC01722	KEGG_PURINE_METABOLISM
LINC01722	KEGG_PYRIMIDINE_METABOLISM
LINC01722	KEGG_ARACHIDONIC_ACID_METABOLISM
LINC00884	KEGG_ETHER_LIPID_METABOLISM
LINC00884	KEGG_LINOLEIC_ACID_METABOLISM
LINC01271	KEGG_PURINE_METABOLISM
LINC01271	KEGG_PYRIMIDINE_METABOLISM
CCDC144NL-AS1	KEGG_ASCORBATE_AND_ALDARATE_METABOLISM
CCDC144NL-AS1	KEGG_PYRIMIDINE_METABOLISM
LINC00456	KEGG_PURINE_METABOLISM
LINC00456	KEGG_PYRIMIDINE_METABOLISM
LINC00456	KEGG_GLUTATHIONE_METABOLISM
LINC01762	KEGG_FRUCTOSE_AND_MANNOSE_METABOLISM
LINC01762	KEGG_AMINO_SUGAR_AND_NUCLEOTIDE_SUGAR_METABOLISM
AC002511.2	KEGG_INOSITOL_PHOSPHATE_METABOLISM
AC002511.2	KEGG_RETINOL_METABOLISM
AC092447.5	KEGG_PYRIMIDINE_METABOLISM
AC092447.5	KEGG_ALANINE_ASPARTATE_AND_GLUTAMATE_METABOLISM
OSTN-AS1	KEGG_GLYCEROLIPID_METABOLISM
OSTN-AS1	KEGG_LINOLEIC_ACID_METABOLISM
AL139120.1	KEGG_PURINE_METABOLISM
AL139120.1	KEGG_SPHINGOLIPID_METABOLISM
AL139002.1	KEGG_RETINOL_METABOLISM
AC104809.2	KEGG_ARGININE_AND_PROLINE_METABOLISM
AC104809.2	KEGG_AMINO_SUGAR_AND_NUCLEOTIDE_SUGAR_METABOLISM
LINC01783	KEGG_BUTANOATE_METABOLISM
LINC01518	KEGG_PYRIMIDINE_METABOLISM
LINC01518	KEGG_ETHER_LIPID_METABOLISM
LINC01518	KEGG_RETINOL_METABOLISM
HCG21	KEGG_LINOLEIC_ACID_METABOLISM
HCG21	KEGG_RETINOL_METABOLISM
LINC00460	KEGG_GLYCINE_SERINE_AND_THREONINE_METABOLISM
AP000943.1	KEGG_PYRIMIDINE_METABOLISM
AP000943.1	KEGG_ARGININE_AND_PROLINE_METABOLISM
AP000943.1	KEGG_TYROSINE_METABOLISM
AP000943.1	KEGG_ARACHIDONIC_ACID_METABOLISM
AP000943.1	KEGG_BUTANOATE_METABOLISM
AC011294.1	KEGG_PYRIMIDINE_METABOLISM
AC011294.1	KEGG_AMINO_SUGAR_AND_NUCLEOTIDE_SUGAR_METABOLISM
AC011294.1	KEGG_RETINOL_METABOLISM
AL391845.2	KEGG_FATTY_ACID_METABOLISM
AL391845.2	KEGG_GLYCINE_SERINE_AND_THREONINE_METABOLISM
AL391845.2	KEGG_PHENYLALANINE_METABOLISM
AL391845.2	KEGG_TRYPTOPHAN_METABOLISM
AL391845.2	KEGG_ALPHA_LINOLENIC_ACID_METABOLISM
AL391845.2	KEGG_BUTANOATE_METABOLISM
AL391845.2	KEGG_RETINOL_METABOLISM
AL138789.1	KEGG_PYRIMIDINE_METABOLISM
AL138789.1	KEGG_HISTIDINE_METABOLISM
LINC00462	KEGG_ASCORBATE_AND_ALDARATE_METABOLISM
LINC00462	KEGG_ARACHIDONIC_ACID_METABOLISM
LINC00462	KEGG_LINOLEIC_ACID_METABOLISM
LINC00462	KEGG_ALPHA_LINOLENIC_ACID_METABOLISM
LINC00462	KEGG_RETINOL_METABOLISM
LINC00462	KEGG_PORPHYRIN_AND_CHLOROPHYLL_METABOLISM
AL035045.1	KEGG_FRUCTOSE_AND_MANNOSE_METABOLISM
AL035045.1	KEGG_PYRIMIDINE_METABOLISM
AL035045.1	KEGG_AMINO_SUGAR_AND_NUCLEOTIDE_SUGAR_METABOLISM
AL035045.1	KEGG_PORPHYRIN_AND_CHLOROPHYLL_METABOLISM
AL356417.2	KEGG_FRUCTOSE_AND_MANNOSE_METABOLISM
AL356417.2	KEGG_GALACTOSE_METABOLISM
AL356417.2	KEGG_STARCH_AND_SUCROSE_METABOLISM
AL356417.2	KEGG_PYRUVATE_METABOLISM
AL356417.2	KEGG_NITROGEN_METABOLISM
LINC01136	KEGG_GLYCINE_SERINE_AND_THREONINE_METABOLISM
UFL1-AS1	KEGG_FRUCTOSE_AND_MANNOSE_METABOLISM
UFL1-AS1	KEGG_PURINE_METABOLISM
UFL1-AS1	KEGG_AMINO_SUGAR_AND_NUCLEOTIDE_SUGAR_METABOLISM
UFL1-AS1	KEGG_ARACHIDONIC_ACID_METABOLISM
AL162727.1	KEGG_ARACHIDONIC_ACID_METABOLISM
AP000695.2	KEGG_TRYPTOPHAN_METABOLISM
AC093732.1	KEGG_GALACTOSE_METABOLISM
AC093732.1	KEGG_FATTY_ACID_METABOLISM
AC093732.1	KEGG_AMINO_SUGAR_AND_NUCLEOTIDE_SUGAR_METABOLISM
AC093732.1	KEGG_PORPHYRIN_AND_CHLOROPHYLL_METABOLISM
AC103563.7	KEGG_SPHINGOLIPID_METABOLISM
AC103563.7	KEGG_PYRUVATE_METABOLISM
AC103563.7	KEGG_RETINOL_METABOLISM
SHROOM3-AS1	KEGG_GLYCINE_SERINE_AND_THREONINE_METABOLISM
SHROOM3-AS1	KEGG_LINOLEIC_ACID_METABOLISM
SHROOM3-AS1	KEGG_RETINOL_METABOLISM
AC026202.2	KEGG_PYRIMIDINE_METABOLISM
AC026202.2	KEGG_ARGININE_AND_PROLINE_METABOLISM
AC026202.2	KEGG_PORPHYRIN_AND_CHLOROPHYLL_METABOLISM
AC026202.2	KEGG_SULFUR_METABOLISM
LINC01694	KEGG_ARGININE_AND_PROLINE_METABOLISM
LINC01694	KEGG_NICOTINATE_AND_NICOTINAMIDE_METABOLISM
AL035446.1	KEGG_PYRIMIDINE_METABOLISM
LINC01781	KEGG_GLYCEROLIPID_METABOLISM
LINC01781	KEGG_RETINOL_METABOLISM
LINC01191	KEGG_PURINE_METABOLISM
LINC01191	KEGG_PYRIMIDINE_METABOLISM
LINC01191	KEGG_NICOTINATE_AND_NICOTINAMIDE_METABOLISM
BOK-AS1	KEGG_FATTY_ACID_METABOLISM
AC012370.2	KEGG_PYRIMIDINE_METABOLISM
DEPDC1-AS1	KEGG_PURINE_METABOLISM
DEPDC1-AS1	KEGG_PYRIMIDINE_METABOLISM
DEPDC1-AS1	KEGG_ARACHIDONIC_ACID_METABOLISM
LINC01731	KEGG_AMINO_SUGAR_AND_NUCLEOTIDE_SUGAR_METABOLISM
LINC01505	KEGG_ARACHIDONIC_ACID_METABOLISM
LINC01914	KEGG_FRUCTOSE_AND_MANNOSE_METABOLISM
LINC01914	KEGG_GALACTOSE_METABOLISM
LINC01914	KEGG_PYRIMIDINE_METABOLISM
OBI1-AS1	KEGG_FATTY_ACID_METABOLISM
OBI1-AS1	KEGG_AMINO_SUGAR_AND_NUCLEOTIDE_SUGAR_METABOLISM
OBI1-AS1	KEGG_SPHINGOLIPID_METABOLISM
Z69733.1	KEGG_ALANINE_ASPARTATE_AND_GLUTAMATE_METABOLISM
Z69733.1	KEGG_AMINO_SUGAR_AND_NUCLEOTIDE_SUGAR_METABOLISM
Z69733.1	KEGG_RETINOL_METABOLISM
AL138930.1	KEGG_ASCORBATE_AND_ALDARATE_METABOLISM
AL138930.1	KEGG_AMINO_SUGAR_AND_NUCLEOTIDE_SUGAR_METABOLISM
AL138930.1	KEGG_LINOLEIC_ACID_METABOLISM
AL138930.1	KEGG_RETINOL_METABOLISM
AC019186.1	KEGG_ARACHIDONIC_ACID_METABOLISM
AC019186.1	KEGG_RETINOL_METABOLISM
EPCAM-DT	KEGG_PURINE_METABOLISM
EPCAM-DT	KEGG_PYRIMIDINE_METABOLISM
LINC01287	KEGG_FATTY_ACID_METABOLISM
LINC01287	KEGG_PYRIMIDINE_METABOLISM
LINC01287	KEGG_ALANINE_ASPARTATE_AND_GLUTAMATE_METABOLISM
LINC01287	KEGG_SPHINGOLIPID_METABOLISM
FOXP4-AS1	KEGG_FATTY_ACID_METABOLISM
FOXP4-AS1	KEGG_INOSITOL_PHOSPHATE_METABOLISM
FOXP4-AS1	KEGG_SPHINGOLIPID_METABOLISM
LINC00412	KEGG_PURINE_METABOLISM
BNC2-AS1	KEGG_INOSITOL_PHOSPHATE_METABOLISM
LINC01135	KEGG_PURINE_METABOLISM
LINC01135	KEGG_ARGININE_AND_PROLINE_METABOLISM
LINC01135	KEGG_INOSITOL_PHOSPHATE_METABOLISM
LINC00163	KEGG_RETINOL_METABOLISM
LINC01659	KEGG_PORPHYRIN_AND_CHLOROPHYLL_METABOLISM
LINC02539	KEGG_PYRIMIDINE_METABOLISM
LINC02539	KEGG_STARCH_AND_SUCROSE_METABOLISM
AC016745.1	KEGG_PYRIMIDINE_METABOLISM
AC016745.1	KEGG_GLYCEROPHOSPHOLIPID_METABOLISM
MNX1-AS2	KEGG_ARGININE_AND_PROLINE_METABOLISM
MNX1-AS2	KEGG_PHENYLALANINE_METABOLISM
AC073842.1	KEGG_FATTY_ACID_METABOLISM
AC073842.1	KEGG_ARACHIDONIC_ACID_METABOLISM
AC073842.1	KEGG_RETINOL_METABOLISM
AC073842.1	KEGG_NITROGEN_METABOLISM
AC091153.2	KEGG_FATTY_ACID_METABOLISM
AC091153.2	KEGG_PURINE_METABOLISM
AC091153.2	KEGG_PYRIMIDINE_METABOLISM
AC091153.2	KEGG_SPHINGOLIPID_METABOLISM
FNDC1-IT1	KEGG_PYRIMIDINE_METABOLISM
FNDC1-IT1	KEGG_STARCH_AND_SUCROSE_METABOLISM
LINC00330	KEGG_FRUCTOSE_AND_MANNOSE_METABOLISM
LINC00330	KEGG_SELENOAMINO_ACID_METABOLISM
LINC00330	KEGG_RETINOL_METABOLISM
LINC02532	KEGG_ASCORBATE_AND_ALDARATE_METABOLISM
LINC02532	KEGG_STARCH_AND_SUCROSE_METABOLISM
LINC02532	KEGG_AMINO_SUGAR_AND_NUCLEOTIDE_SUGAR_METABOLISM
LINC02532	KEGG_RETINOL_METABOLISM
AL022318.1	KEGG_RETINOL_METABOLISM
LINC02331	KEGG_PYRUVATE_METABOLISM
AF127577.3	KEGG_PYRIMIDINE_METABOLISM
AF127577.3	KEGG_ARGININE_AND_PROLINE_METABOLISM
AF127577.3	KEGG_PYRUVATE_METABOLISM
AF127577.3	KEGG_GLYOXYLATE_AND_DICARBOXYLATE_METABOLISM
LINC01634	KEGG_SPHINGOLIPID_METABOLISM
LINC01634	KEGG_SULFUR_METABOLISM
AC145207.1	KEGG_PORPHYRIN_AND_CHLOROPHYLL_METABOLISM
LINC00957	KEGG_RETINOL_METABOLISM
AC016292.1	KEGG_FATTY_ACID_METABOLISM
AC016292.1	KEGG_PURINE_METABOLISM
LINC02154	KEGG_GALACTOSE_METABOLISM
LINC02154	KEGG_PYRIMIDINE_METABOLISM
LINC02154	KEGG_AMINO_SUGAR_AND_NUCLEOTIDE_SUGAR_METABOLISM
CYMP-AS1	KEGG_GLUTATHIONE_METABOLISM
CYMP-AS1	KEGG_RETINOL_METABOLISM
LURAP1L-AS1	KEGG_TRYPTOPHAN_METABOLISM
LINC01967	KEGG_INOSITOL_PHOSPHATE_METABOLISM
AC105942.1	KEGG_PYRIMIDINE_METABOLISM
AC105942.1	KEGG_GLYOXYLATE_AND_DICARBOXYLATE_METABOLISM
AC105942.1	KEGG_NITROGEN_METABOLISM
AL135924.2	KEGG_ASCORBATE_AND_ALDARATE_METABOLISM
AL135924.2	KEGG_ARGININE_AND_PROLINE_METABOLISM
AL135924.2	KEGG_HISTIDINE_METABOLISM
AL135924.2	KEGG_STARCH_AND_SUCROSE_METABOLISM
AL135924.2	KEGG_ARACHIDONIC_ACID_METABOLISM
AL135924.2	KEGG_LINOLEIC_ACID_METABOLISM
AL135924.2	KEGG_RETINOL_METABOLISM
AGAP1-IT1	KEGG_FRUCTOSE_AND_MANNOSE_METABOLISM
AGAP1-IT1	KEGG_ETHER_LIPID_METABOLISM
AGAP1-IT1	KEGG_LINOLEIC_ACID_METABOLISM
AGAP1-IT1	KEGG_ALPHA_LINOLENIC_ACID_METABOLISM
AGAP1-IT1	KEGG_RETINOL_METABOLISM
LINC00494	KEGG_FATTY_ACID_METABOLISM
LINC00494	KEGG_ARGININE_AND_PROLINE_METABOLISM
FBXO30-DT	KEGG_ALANINE_ASPARTATE_AND_GLUTAMATE_METABOLISM
FBXO30-DT	KEGG_ARGININE_AND_PROLINE_METABOLISM
FBXO30-DT	KEGG_BUTANOATE_METABOLISM
FBXO30-DT	KEGG_RETINOL_METABOLISM
AC010148.1	KEGG_INOSITOL_PHOSPHATE_METABOLISM
PEF1-AS1	KEGG_SPHINGOLIPID_METABOLISM
HCFC1-AS1	KEGG_ALANINE_ASPARTATE_AND_GLUTAMATE_METABOLISM
HCFC1-AS1	KEGG_ARGININE_AND_PROLINE_METABOLISM
HCFC1-AS1	KEGG_GLUTATHIONE_METABOLISM
HCFC1-AS1	KEGG_INOSITOL_PHOSPHATE_METABOLISM
HCFC1-AS1	KEGG_RETINOL_METABOLISM
HCFC1-AS1	KEGG_NITROGEN_METABOLISM
AC073333.1	KEGG_GLYCINE_SERINE_AND_THREONINE_METABOLISM
AC073333.1	KEGG_ARGININE_AND_PROLINE_METABOLISM
AC073333.1	KEGG_GLUTATHIONE_METABOLISM
TSPEAR-AS1	KEGG_PYRIMIDINE_METABOLISM
TSPEAR-AS1	KEGG_PORPHYRIN_AND_CHLOROPHYLL_METABOLISM
TSPEAR-AS1	KEGG_SULFUR_METABOLISM
AC108472.1	KEGG_SELENOAMINO_ACID_METABOLISM
AC007405.2	KEGG_BETA_ALANINE_METABOLISM
AC007405.2	KEGG_TAURINE_AND_HYPOTAURINE_METABOLISM
AC007405.2	KEGG_BUTANOATE_METABOLISM
LINC01814	KEGG_ARGININE_AND_PROLINE_METABOLISM
LINC01814	KEGG_PHENYLALANINE_METABOLISM
LINC01814	KEGG_ARACHIDONIC_ACID_METABOLISM
LINC01814	KEGG_LINOLEIC_ACID_METABOLISM
LINC01447	KEGG_FRUCTOSE_AND_MANNOSE_METABOLISM
LINC01447	KEGG_FATTY_ACID_METABOLISM
LINC01447	KEGG_ALANINE_ASPARTATE_AND_GLUTAMATE_METABOLISM
LINC01447	KEGG_SPHINGOLIPID_METABOLISM
LINC01447	KEGG_PORPHYRIN_AND_CHLOROPHYLL_METABOLISM
ELFN1-AS1	KEGG_PURINE_METABOLISM
AC104135.1	KEGG_FATTY_ACID_METABOLISM
AC104135.1	KEGG_PURINE_METABOLISM
AC091132.2	KEGG_PURINE_METABOLISM
AC091132.2	KEGG_GLYCINE_SERINE_AND_THREONINE_METABOLISM
AC091132.2	KEGG_TYROSINE_METABOLISM
AC091132.2	KEGG_BETA_ALANINE_METABOLISM
AC091132.2	KEGG_BUTANOATE_METABOLISM
AC091132.2	KEGG_RETINOL_METABOLISM
SCAT8	KEGG_ARACHIDONIC_ACID_METABOLISM
SCAT8	KEGG_RETINOL_METABOLISM
AL513123.1	KEGG_FRUCTOSE_AND_MANNOSE_METABOLISM
AC091806.1	KEGG_ARGININE_AND_PROLINE_METABOLISM
AC091806.1	KEGG_GLUTATHIONE_METABOLISM
AC091806.1	KEGG_PYRUVATE_METABOLISM
VLDLR-AS1	KEGG_RIBOFLAVIN_METABOLISM
AC010894.2	KEGG_PYRIMIDINE_METABOLISM
AC010894.2	KEGG_ARGININE_AND_PROLINE_METABOLISM
AC010894.2	KEGG_ARACHIDONIC_ACID_METABOLISM
AC010894.2	KEGG_SPHINGOLIPID_METABOLISM
AC003092.1	KEGG_PYRIMIDINE_METABOLISM
LINC02195	KEGG_FATTY_ACID_METABOLISM
LINC02195	KEGG_PYRIMIDINE_METABOLISM
LINC02195	KEGG_RETINOL_METABOLISM
LINC01945	KEGG_PURINE_METABOLISM
LINC01945	KEGG_PYRIMIDINE_METABOLISM
LINC01945	KEGG_ETHER_LIPID_METABOLISM
LINC01945	KEGG_SPHINGOLIPID_METABOLISM
LINC01424	KEGG_FATTY_ACID_METABOLISM
LINC01424	KEGG_ARGININE_AND_PROLINE_METABOLISM
LINC01424	KEGG_GLUTATHIONE_METABOLISM
LINC01424	KEGG_AMINO_SUGAR_AND_NUCLEOTIDE_SUGAR_METABOLISM
LINC01695	KEGG_RETINOL_METABOLISM
BCL2L1-AS1	KEGG_FATTY_ACID_METABOLISM
BCL2L1-AS1	KEGG_GLYCINE_SERINE_AND_THREONINE_METABOLISM
BCL2L1-AS1	KEGG_BUTANOATE_METABOLISM
AL354928.1	KEGG_STARCH_AND_SUCROSE_METABOLISM
AL133215.1	KEGG_ARGININE_AND_PROLINE_METABOLISM
AL133215.1	KEGG_ARACHIDONIC_ACID_METABOLISM
PRKG1-AS1	KEGG_PYRIMIDINE_METABOLISM
PRKG1-AS1	KEGG_RETINOL_METABOLISM
LINC01010	KEGG_FATTY_ACID_METABOLISM
LINC01010	KEGG_ARGININE_AND_PROLINE_METABOLISM
LINC01010	KEGG_HISTIDINE_METABOLISM
LINC01010	KEGG_TYROSINE_METABOLISM
LINC01010	KEGG_GLUTATHIONE_METABOLISM
LINC01010	KEGG_PYRUVATE_METABOLISM
MYB-AS1	KEGG_GLYCINE_SERINE_AND_THREONINE_METABOLISM
MYB-AS1	KEGG_GLUTATHIONE_METABOLISM
MYB-AS1	KEGG_RETINOL_METABOLISM
AL033384.1	KEGG_INOSITOL_PHOSPHATE_METABOLISM
AL033384.1	KEGG_LINOLEIC_ACID_METABOLISM
AL034550.1	KEGG_GALACTOSE_METABOLISM
AL034550.1	KEGG_GLYCINE_SERINE_AND_THREONINE_METABOLISM
AL034550.1	KEGG_ARGININE_AND_PROLINE_METABOLISM
AL034550.1	KEGG_TYROSINE_METABOLISM
AL034550.1	KEGG_INOSITOL_PHOSPHATE_METABOLISM
AL034550.1	KEGG_RETINOL_METABOLISM
LINC00299	KEGG_GALACTOSE_METABOLISM
LINC00299	KEGG_PURINE_METABOLISM
LINC00299	KEGG_PYRIMIDINE_METABOLISM
LINC01563	KEGG_ALANINE_ASPARTATE_AND_GLUTAMATE_METABOLISM
LINC01563	KEGG_AMINO_SUGAR_AND_NUCLEOTIDE_SUGAR_METABOLISM
LINC01563	KEGG_SPHINGOLIPID_METABOLISM
AC024560.1	KEGG_PURINE_METABOLISM
AC024560.1	KEGG_SPHINGOLIPID_METABOLISM
LINC01474	KEGG_LINOLEIC_ACID_METABOLISM
LINC01474	KEGG_RETINOL_METABOLISM
LINC00106	KEGG_GALACTOSE_METABOLISM
LINC00106	KEGG_PURINE_METABOLISM
LINC00106	KEGG_PYRIMIDINE_METABOLISM
LINC00106	KEGG_ALANINE_ASPARTATE_AND_GLUTAMATE_METABOLISM
LINC00106	KEGG_TAURINE_AND_HYPOTAURINE_METABOLISM
LINC00106	KEGG_ETHER_LIPID_METABOLISM
LINC00106	KEGG_LINOLEIC_ACID_METABOLISM
LINC00106	KEGG_ALPHA_LINOLENIC_ACID_METABOLISM
LINC00106	KEGG_BUTANOATE_METABOLISM
AL137789.1	KEGG_PURINE_METABOLISM
CLCA4-AS1	KEGG_HISTIDINE_METABOLISM
CLCA4-AS1	KEGG_GLUTATHIONE_METABOLISM
CLCA4-AS1	KEGG_ALPHA_LINOLENIC_ACID_METABOLISM
CLCA4-AS1	KEGG_PYRUVATE_METABOLISM
CLCA4-AS1	KEGG_GLYOXYLATE_AND_DICARBOXYLATE_METABOLISM
LINC01141	KEGG_INOSITOL_PHOSPHATE_METABOLISM
WASF3-AS1	KEGG_PYRIMIDINE_METABOLISM
WASF3-AS1	KEGG_INOSITOL_PHOSPHATE_METABOLISM
GLIS3-AS1	KEGG_TYROSINE_METABOLISM
GLIS3-AS1	KEGG_STARCH_AND_SUCROSE_METABOLISM
GLIS3-AS1	KEGG_LINOLEIC_ACID_METABOLISM
GLIS3-AS1	KEGG_RETINOL_METABOLISM
GLIS3-AS1	KEGG_PORPHYRIN_AND_CHLOROPHYLL_METABOLISM
AL035420.2	KEGG_FATTY_ACID_METABOLISM
AL162727.2	KEGG_PURINE_METABOLISM
AL162727.2	KEGG_PYRIMIDINE_METABOLISM
AL162727.2	KEGG_GLYOXYLATE_AND_DICARBOXYLATE_METABOLISM
AL162727.2	KEGG_PORPHYRIN_AND_CHLOROPHYLL_METABOLISM
AL596218.1	KEGG_FATTY_ACID_METABOLISM
AL596218.1	KEGG_AMINO_SUGAR_AND_NUCLEOTIDE_SUGAR_METABOLISM
AC068134.2	KEGG_INOSITOL_PHOSPHATE_METABOLISM
LINC01797	KEGG_FATTY_ACID_METABOLISM
NR2F1-AS1	KEGG_AMINO_SUGAR_AND_NUCLEOTIDE_SUGAR_METABOLISM
NR2F1-AS1	KEGG_LINOLEIC_ACID_METABOLISM
NR2F1-AS1	KEGG_SPHINGOLIPID_METABOLISM
NR2F1-AS1	KEGG_RETINOL_METABOLISM
LINC01968	KEGG_FRUCTOSE_AND_MANNOSE_METABOLISM
LINC01968	KEGG_FATTY_ACID_METABOLISM
LINC01968	KEGG_AMINO_SUGAR_AND_NUCLEOTIDE_SUGAR_METABOLISM
CARD11-AS1	KEGG_PURINE_METABOLISM
CARD11-AS1	KEGG_ALANINE_ASPARTATE_AND_GLUTAMATE_METABOLISM
CARD11-AS1	KEGG_SPHINGOLIPID_METABOLISM
AL121992.1	KEGG_FATTY_ACID_METABOLISM
AL121992.1	KEGG_PURINE_METABOLISM
AL121992.1	KEGG_ALANINE_ASPARTATE_AND_GLUTAMATE_METABOLISM
AL121992.1	KEGG_STARCH_AND_SUCROSE_METABOLISM
AL121992.1	KEGG_BUTANOATE_METABOLISM
LINC01502	KEGG_SELENOAMINO_ACID_METABOLISM
LINC01502	KEGG_GLYCEROPHOSPHOLIPID_METABOLISM
LINC01358	KEGG_PURINE_METABOLISM
LINC01358	KEGG_PYRIMIDINE_METABOLISM
LINC01358	KEGG_AMINO_SUGAR_AND_NUCLEOTIDE_SUGAR_METABOLISM
LINC01358	KEGG_SPHINGOLIPID_METABOLISM
LINC01358	KEGG_SULFUR_METABOLISM
LINC01522	KEGG_ALPHA_LINOLENIC_ACID_METABOLISM
LINC01522	KEGG_RETINOL_METABOLISM
FOXD2-AS1	KEGG_RETINOL_METABOLISM
LRRC52-AS1	KEGG_PYRIMIDINE_METABOLISM
LRRC52-AS1	KEGG_INOSITOL_PHOSPHATE_METABOLISM
LRRC52-AS1	KEGG_SPHINGOLIPID_METABOLISM
LRRC52-AS1	KEGG_GLYOXYLATE_AND_DICARBOXYLATE_METABOLISM
LINC01409	KEGG_GALACTOSE_METABOLISM
LINC01409	KEGG_PURINE_METABOLISM
LINC01409	KEGG_PYRIMIDINE_METABOLISM
LINC01409	KEGG_ARGININE_AND_PROLINE_METABOLISM
LINC01409	KEGG_PHENYLALANINE_METABOLISM
LINC01409	KEGG_AMINO_SUGAR_AND_NUCLEOTIDE_SUGAR_METABOLISM
LINC01409	KEGG_ALPHA_LINOLENIC_ACID_METABOLISM
UNC5B-AS1	KEGG_PYRIMIDINE_METABOLISM
AL391832.1	KEGG_NITROGEN_METABOLISM
AP003025.1	KEGG_PYRIMIDINE_METABOLISM
AL109615.3	KEGG_FATTY_ACID_METABOLISM
AL109615.3	KEGG_PYRIMIDINE_METABOLISM
AC011287.2	KEGG_INOSITOL_PHOSPHATE_METABOLISM
AC022034.1	KEGG_CYSTEINE_AND_METHIONINE_METABOLISM
AC022034.1	KEGG_BUTANOATE_METABOLISM
AC022034.1	KEGG_PORPHYRIN_AND_CHLOROPHYLL_METABOLISM
CDK6-AS1	KEGG_PYRUVATE_METABOLISM
Z94160.1	KEGG_RETINOL_METABOLISM
SIRPG-AS1	KEGG_FRUCTOSE_AND_MANNOSE_METABOLISM
SIRPG-AS1	KEGG_PYRIMIDINE_METABOLISM
SIRPG-AS1	KEGG_ARGININE_AND_PROLINE_METABOLISM
LINC02570	KEGG_PYRIMIDINE_METABOLISM
LINC02570	KEGG_GLUTATHIONE_METABOLISM
LINC02570	KEGG_AMINO_SUGAR_AND_NUCLEOTIDE_SUGAR_METABOLISM
LINC02570	KEGG_SPHINGOLIPID_METABOLISM
AL078604.2	KEGG_FATTY_ACID_METABOLISM
AL078604.2	KEGG_AMINO_SUGAR_AND_NUCLEOTIDE_SUGAR_METABOLISM
AL078604.2	KEGG_ARACHIDONIC_ACID_METABOLISM
AL078604.2	KEGG_SPHINGOLIPID_METABOLISM
AL078604.2	KEGG_PORPHYRIN_AND_CHLOROPHYLL_METABOLISM
NFIA-AS2	KEGG_PYRIMIDINE_METABOLISM
NFIA-AS2	KEGG_GLYOXYLATE_AND_DICARBOXYLATE_METABOLISM
AL590729.1	KEGG_FATTY_ACID_METABOLISM
AL590729.1	KEGG_ARGININE_AND_PROLINE_METABOLISM
AL590729.1	KEGG_TRYPTOPHAN_METABOLISM
AL590729.1	KEGG_BETA_ALANINE_METABOLISM
AL590729.1	KEGG_AMINO_SUGAR_AND_NUCLEOTIDE_SUGAR_METABOLISM
AL590729.1	KEGG_ALPHA_LINOLENIC_ACID_METABOLISM
AL590729.1	KEGG_BUTANOATE_METABOLISM
FLG-AS1	KEGG_SPHINGOLIPID_METABOLISM
FLG-AS1	KEGG_PYRUVATE_METABOLISM
KCNMB2-AS1	KEGG_PYRIMIDINE_METABOLISM
LINC01679	KEGG_PHENYLALANINE_METABOLISM
LINC01679	KEGG_STARCH_AND_SUCROSE_METABOLISM
LINC01679	KEGG_LINOLEIC_ACID_METABOLISM
AL391832.2	KEGG_PYRIMIDINE_METABOLISM
LINC02806	KEGG_PURINE_METABOLISM
LINC02806	KEGG_ARACHIDONIC_ACID_METABOLISM
LINC02806	KEGG_RETINOL_METABOLISM
MAP3K20-AS1	KEGG_ASCORBATE_AND_ALDARATE_METABOLISM
MAP3K20-AS1	KEGG_ARGININE_AND_PROLINE_METABOLISM
MAP3K20-AS1	KEGG_RETINOL_METABOLISM
CD81-AS1	KEGG_PYRIMIDINE_METABOLISM
CD81-AS1	KEGG_ALANINE_ASPARTATE_AND_GLUTAMATE_METABOLISM
CD81-AS1	KEGG_GLYCEROLIPID_METABOLISM
CD81-AS1	KEGG_SPHINGOLIPID_METABOLISM
AL034417.2	KEGG_SPHINGOLIPID_METABOLISM
LINC02006	KEGG_FATTY_ACID_METABOLISM
LINC02006	KEGG_PURINE_METABOLISM
LINC02006	KEGG_PYRIMIDINE_METABOLISM
LINC02006	KEGG_AMINO_SUGAR_AND_NUCLEOTIDE_SUGAR_METABOLISM
LINC02006	KEGG_GLYCEROLIPID_METABOLISM
ATP6V1B1-AS1	KEGG_AMINO_SUGAR_AND_NUCLEOTIDE_SUGAR_METABOLISM
ATP6V1B1-AS1	KEGG_SPHINGOLIPID_METABOLISM
ATP6V1B1-AS1	KEGG_PORPHYRIN_AND_CHLOROPHYLL_METABOLISM
ST3GAL6-AS1	KEGG_FATTY_ACID_METABOLISM
ST3GAL6-AS1	KEGG_ARACHIDONIC_ACID_METABOLISM
ST3GAL6-AS1	KEGG_SPHINGOLIPID_METABOLISM
PLCH1-AS1	KEGG_PHENYLALANINE_METABOLISM
PLCH1-AS1	KEGG_ARACHIDONIC_ACID_METABOLISM
LINC01210	KEGG_SPHINGOLIPID_METABOLISM
AL513122.2	KEGG_FRUCTOSE_AND_MANNOSE_METABOLISM
AL513122.2	KEGG_ALANINE_ASPARTATE_AND_GLUTAMATE_METABOLISM
AL513122.2	KEGG_ARGININE_AND_PROLINE_METABOLISM
AC002310.2	KEGG_FRUCTOSE_AND_MANNOSE_METABOLISM
AC002310.2	KEGG_FATTY_ACID_METABOLISM
AC002310.2	KEGG_ARGININE_AND_PROLINE_METABOLISM
AC002310.2	KEGG_GLUTATHIONE_METABOLISM
AC002310.2	KEGG_RETINOL_METABOLISM
AC092969.1	KEGG_INOSITOL_PHOSPHATE_METABOLISM
SOCAR	KEGG_PYRIMIDINE_METABOLISM
SOCAR	KEGG_LINOLEIC_ACID_METABOLISM
SAMMSON	KEGG_FRUCTOSE_AND_MANNOSE_METABOLISM
SAMMSON	KEGG_PYRIMIDINE_METABOLISM
AC092919.1	KEGG_LINOLEIC_ACID_METABOLISM
AC092919.1	KEGG_RETINOL_METABOLISM
CDKN2B-AS1	KEGG_FRUCTOSE_AND_MANNOSE_METABOLISM
CDKN2B-AS1	KEGG_PORPHYRIN_AND_CHLOROPHYLL_METABOLISM
LINC01168	KEGG_FRUCTOSE_AND_MANNOSE_METABOLISM
LINC01168	KEGG_FATTY_ACID_METABOLISM
LINC01168	KEGG_PYRIMIDINE_METABOLISM
LINC01168	KEGG_SPHINGOLIPID_METABOLISM
LINC01168	KEGG_NICOTINATE_AND_NICOTINAMIDE_METABOLISM
LINC01168	KEGG_RETINOL_METABOLISM
LINC02042	KEGG_INOSITOL_PHOSPHATE_METABOLISM
LSAMP-AS1	KEGG_ASCORBATE_AND_ALDARATE_METABOLISM
PRICKLE2-AS1	KEGG_SPHINGOLIPID_METABOLISM
LINC00881	KEGG_PYRIMIDINE_METABOLISM
HNF1A-AS1	KEGG_ASCORBATE_AND_ALDARATE_METABOLISM
HNF1A-AS1	KEGG_ARACHIDONIC_ACID_METABOLISM
HNF1A-AS1	KEGG_LINOLEIC_ACID_METABOLISM
HNF1A-AS1	KEGG_RETINOL_METABOLISM
AC092666.1	KEGG_FATTY_ACID_METABOLISM
AC092666.1	KEGG_ALANINE_ASPARTATE_AND_GLUTAMATE_METABOLISM
AC092666.1	KEGG_ARGININE_AND_PROLINE_METABOLISM
AC092666.1	KEGG_SPHINGOLIPID_METABOLISM
LINC00635	KEGG_PYRIMIDINE_METABOLISM
LINC00635	KEGG_TRYPTOPHAN_METABOLISM
MECOM-AS1	KEGG_ASCORBATE_AND_ALDARATE_METABOLISM
MECOM-AS1	KEGG_FATTY_ACID_METABOLISM
MECOM-AS1	KEGG_ARACHIDONIC_ACID_METABOLISM
MECOM-AS1	KEGG_LINOLEIC_ACID_METABOLISM
MECOM-AS1	KEGG_RETINOL_METABOLISM
PAQR9-AS1	KEGG_ALANINE_ASPARTATE_AND_GLUTAMATE_METABOLISM
PAQR9-AS1	KEGG_GLYCEROPHOSPHOLIPID_METABOLISM
PAQR9-AS1	KEGG_ARACHIDONIC_ACID_METABOLISM
ADAMTS9-AS2	KEGG_SPHINGOLIPID_METABOLISM
ADAMTS9-AS2	KEGG_BUTANOATE_METABOLISM
AL158847.1	KEGG_PYRIMIDINE_METABOLISM
AL158847.1	KEGG_GLYCEROPHOSPHOLIPID_METABOLISM
AL158847.1	KEGG_ETHER_LIPID_METABOLISM
CECR3	KEGG_PYRIMIDINE_METABOLISM
AC093583.1	KEGG_LINOLEIC_ACID_METABOLISM
AC093583.1	KEGG_RETINOL_METABOLISM
AC091179.1	KEGG_PYRIMIDINE_METABOLISM
AC073288.2	KEGG_FATTY_ACID_METABOLISM
AC073288.2	KEGG_PYRIMIDINE_METABOLISM
AC073288.2	KEGG_ALANINE_ASPARTATE_AND_GLUTAMATE_METABOLISM
AC073288.2	KEGG_ARGININE_AND_PROLINE_METABOLISM
LINC00882	KEGG_SELENOAMINO_ACID_METABOLISM
LINC00882	KEGG_ETHER_LIPID_METABOLISM
AC007849.1	KEGG_PYRIMIDINE_METABOLISM
AC007849.1	KEGG_LINOLEIC_ACID_METABOLISM
AC007849.1	KEGG_RETINOL_METABOLISM
AL591895.1	KEGG_TRYPTOPHAN_METABOLISM
AADACL2-AS1	KEGG_ASCORBATE_AND_ALDARATE_METABOLISM
AADACL2-AS1	KEGG_STARCH_AND_SUCROSE_METABOLISM
AADACL2-AS1	KEGG_LINOLEIC_ACID_METABOLISM
AADACL2-AS1	KEGG_RETINOL_METABOLISM
AADACL2-AS1	KEGG_PORPHYRIN_AND_CHLOROPHYLL_METABOLISM
LINC00870	KEGG_PYRIMIDINE_METABOLISM
LINC00870	KEGG_AMINO_SUGAR_AND_NUCLEOTIDE_SUGAR_METABOLISM
AC006252.1	KEGG_FRUCTOSE_AND_MANNOSE_METABOLISM
AC006252.1	KEGG_FATTY_ACID_METABOLISM
AC006252.1	KEGG_ARGININE_AND_PROLINE_METABOLISM
AC006252.1	KEGG_ARACHIDONIC_ACID_METABOLISM
AL358394.2	KEGG_PYRIMIDINE_METABOLISM
MNX1-AS1	KEGG_PURINE_METABOLISM
MNX1-AS1	KEGG_PYRIMIDINE_METABOLISM
CFAP61-AS1	KEGG_FATTY_ACID_METABOLISM
CFAP61-AS1	KEGG_INOSITOL_PHOSPHATE_METABOLISM
LINC02000	KEGG_HISTIDINE_METABOLISM
LINC02000	KEGG_ARACHIDONIC_ACID_METABOLISM
LINC02000	KEGG_LINOLEIC_ACID_METABOLISM
LINC02000	KEGG_RETINOL_METABOLISM
LINC02000	KEGG_PORPHYRIN_AND_CHLOROPHYLL_METABOLISM
CFAP44-AS1	KEGG_PURINE_METABOLISM
AC108751.4	KEGG_RETINOL_METABOLISM
AC117386.2	KEGG_RETINOL_METABOLISM
IL12A-AS1	KEGG_ASCORBATE_AND_ALDARATE_METABOLISM
IL12A-AS1	KEGG_PYRIMIDINE_METABOLISM
IL12A-AS1	KEGG_AMINO_SUGAR_AND_NUCLEOTIDE_SUGAR_METABOLISM
IL12A-AS1	KEGG_SPHINGOLIPID_METABOLISM
IL12A-AS1	KEGG_PYRUVATE_METABOLISM
IL12A-AS1	KEGG_SULFUR_METABOLISM
ATP1B3-AS1	KEGG_FATTY_ACID_METABOLISM
ATP1B3-AS1	KEGG_PYRIMIDINE_METABOLISM
ATP1B3-AS1	KEGG_ALANINE_ASPARTATE_AND_GLUTAMATE_METABOLISM
ATP1B3-AS1	KEGG_ARGININE_AND_PROLINE_METABOLISM
ATP1B3-AS1	KEGG_TRYPTOPHAN_METABOLISM
ATP1B3-AS1	KEGG_BUTANOATE_METABOLISM
AC091153.3	KEGG_PYRIMIDINE_METABOLISM
AC091153.3	KEGG_RETINOL_METABOLISM
GATA2-AS1	KEGG_TRYPTOPHAN_METABOLISM
AC109992.2	KEGG_FATTY_ACID_METABOLISM
AC109992.2	KEGG_PURINE_METABOLISM
AC109992.2	KEGG_TAURINE_AND_HYPOTAURINE_METABOLISM
AC109992.2	KEGG_BUTANOATE_METABOLISM
AL138759.1	KEGG_FRUCTOSE_AND_MANNOSE_METABOLISM
AL138759.1	KEGG_GLYCINE_SERINE_AND_THREONINE_METABOLISM
AL138759.1	KEGG_ARGININE_AND_PROLINE_METABOLISM
AL138759.1	KEGG_AMINO_SUGAR_AND_NUCLEOTIDE_SUGAR_METABOLISM
AL138759.1	KEGG_ARACHIDONIC_ACID_METABOLISM
AL138759.1	KEGG_RETINOL_METABOLISM
LINC00698	KEGG_PURINE_METABOLISM
AC093001.1	KEGG_FRUCTOSE_AND_MANNOSE_METABOLISM
AC093001.1	KEGG_PYRIMIDINE_METABOLISM
PRICKLE2-DT	KEGG_PYRIMIDINE_METABOLISM
PRICKLE2-DT	KEGG_TYROSINE_METABOLISM
PRICKLE2-DT	KEGG_AMINO_SUGAR_AND_NUCLEOTIDE_SUGAR_METABOLISM
PRICKLE2-DT	KEGG_ARACHIDONIC_ACID_METABOLISM
LINC01391	KEGG_PYRIMIDINE_METABOLISM
AL109761.1	KEGG_PURINE_METABOLISM
AL109761.1	KEGG_PYRIMIDINE_METABOLISM
AL109761.1	KEGG_ALANINE_ASPARTATE_AND_GLUTAMATE_METABOLISM
AL109761.1	KEGG_SPHINGOLIPID_METABOLISM
AC087521.1	KEGG_PYRIMIDINE_METABOLISM
AC087521.1	KEGG_RETINOL_METABOLISM
AC107959.1	KEGG_PYRIMIDINE_METABOLISM
AC107959.1	KEGG_ALANINE_ASPARTATE_AND_GLUTAMATE_METABOLISM
AC107959.1	KEGG_ARGININE_AND_PROLINE_METABOLISM
AC107959.1	KEGG_GLUTATHIONE_METABOLISM
AC107959.1	KEGG_AMINO_SUGAR_AND_NUCLEOTIDE_SUGAR_METABOLISM
AC107959.1	KEGG_INOSITOL_PHOSPHATE_METABOLISM
AC107959.1	KEGG_PORPHYRIN_AND_CHLOROPHYLL_METABOLISM
A2M-AS1	KEGG_ALANINE_ASPARTATE_AND_GLUTAMATE_METABOLISM
A2M-AS1	KEGG_BUTANOATE_METABOLISM
LINC02447	KEGG_INOSITOL_PHOSPHATE_METABOLISM
LINC01585	KEGG_PURINE_METABOLISM
LINC01585	KEGG_ARGININE_AND_PROLINE_METABOLISM
LINC01585	KEGG_SPHINGOLIPID_METABOLISM
LINC02709	KEGG_FATTY_ACID_METABOLISM
LINC02709	KEGG_TRYPTOPHAN_METABOLISM
LINC02709	KEGG_GLUTATHIONE_METABOLISM
LINC02709	KEGG_STARCH_AND_SUCROSE_METABOLISM
LINC02709	KEGG_ETHER_LIPID_METABOLISM
LINC02709	KEGG_LINOLEIC_ACID_METABOLISM
LINC02709	KEGG_RETINOL_METABOLISM
DDX11-AS1	KEGG_FRUCTOSE_AND_MANNOSE_METABOLISM
DDX11-AS1	KEGG_PURINE_METABOLISM
DDX11-AS1	KEGG_PYRIMIDINE_METABOLISM
DDX11-AS1	KEGG_ARGININE_AND_PROLINE_METABOLISM
DDX11-AS1	KEGG_TRYPTOPHAN_METABOLISM
DDX11-AS1	KEGG_STARCH_AND_SUCROSE_METABOLISM
DDX11-AS1	KEGG_ETHER_LIPID_METABOLISM
DDX11-AS1	KEGG_PYRUVATE_METABOLISM
AC009292.1	KEGG_FRUCTOSE_AND_MANNOSE_METABOLISM
AC009292.1	KEGG_STARCH_AND_SUCROSE_METABOLISM
AC009292.1	KEGG_PYRUVATE_METABOLISM
AC009292.1	KEGG_BUTANOATE_METABOLISM
AC009292.1	KEGG_PORPHYRIN_AND_CHLOROPHYLL_METABOLISM
MIR4300HG	KEGG_PYRIMIDINE_METABOLISM
AC107959.2	KEGG_GALACTOSE_METABOLISM
AC107959.2	KEGG_FATTY_ACID_METABOLISM
AC107959.2	KEGG_ALANINE_ASPARTATE_AND_GLUTAMATE_METABOLISM
AC107959.2	KEGG_GLYCEROLIPID_METABOLISM
AC024588.1	KEGG_PURINE_METABOLISM
AC024588.1	KEGG_ARGININE_AND_PROLINE_METABOLISM
PRR7-AS1	KEGG_GLYCINE_SERINE_AND_THREONINE_METABOLISM
PRR7-AS1	KEGG_ALPHA_LINOLENIC_ACID_METABOLISM
AL049543.1	KEGG_GLYCEROLIPID_METABOLISM
AL049543.1	KEGG_GLYCEROPHOSPHOLIPID_METABOLISM
LINC02458	KEGG_FRUCTOSE_AND_MANNOSE_METABOLISM
LINC02458	KEGG_FATTY_ACID_METABOLISM
LINC02458	KEGG_PYRIMIDINE_METABOLISM
LINC02458	KEGG_ALANINE_ASPARTATE_AND_GLUTAMATE_METABOLISM
LINC02458	KEGG_ARGININE_AND_PROLINE_METABOLISM
LINC02458	KEGG_TRYPTOPHAN_METABOLISM
LINC02458	KEGG_SPHINGOLIPID_METABOLISM
LINC02458	KEGG_BUTANOATE_METABOLISM
LINC02458	KEGG_PORPHYRIN_AND_CHLOROPHYLL_METABOLISM
LINC02458	KEGG_NITROGEN_METABOLISM
LACTB2-AS1	KEGG_PURINE_METABOLISM
PPM1K-DT	KEGG_PYRIMIDINE_METABOLISM
AC040168.1	KEGG_SELENOAMINO_ACID_METABOLISM
AC138904.1	KEGG_PYRIMIDINE_METABOLISM
AC138904.1	KEGG_AMINO_SUGAR_AND_NUCLEOTIDE_SUGAR_METABOLISM
AC138904.1	KEGG_INOSITOL_PHOSPHATE_METABOLISM
AC096746.1	KEGG_PYRIMIDINE_METABOLISM
RGMB-AS1	KEGG_PORPHYRIN_AND_CHLOROPHYLL_METABOLISM
AC090204.1	KEGG_GLYOXYLATE_AND_DICARBOXYLATE_METABOLISM
NR2F2-AS1	KEGG_SPHINGOLIPID_METABOLISM
AC008443.2	KEGG_PYRIMIDINE_METABOLISM
AC008443.2	KEGG_STARCH_AND_SUCROSE_METABOLISM
AC008443.2	KEGG_BUTANOATE_METABOLISM
AC008443.2	KEGG_RETINOL_METABOLISM
AC008443.2	KEGG_PORPHYRIN_AND_CHLOROPHYLL_METABOLISM
AC097515.1	KEGG_FATTY_ACID_METABOLISM
LINC02150	KEGG_PYRIMIDINE_METABOLISM
LINC02268	KEGG_SELENOAMINO_ACID_METABOLISM
AC010307.2	KEGG_FRUCTOSE_AND_MANNOSE_METABOLISM
AC010307.2	KEGG_PYRIMIDINE_METABOLISM
AC010307.2	KEGG_INOSITOL_PHOSPHATE_METABOLISM
FLJ12825	KEGG_FATTY_ACID_METABOLISM
FLJ12825	KEGG_PYRIMIDINE_METABOLISM
FLJ12825	KEGG_ALANINE_ASPARTATE_AND_GLUTAMATE_METABOLISM
FLJ12825	KEGG_GLYCEROLIPID_METABOLISM
AC010275.1	KEGG_PYRIMIDINE_METABOLISM
AC010275.1	KEGG_BETA_ALANINE_METABOLISM
AC010275.1	KEGG_GLUTATHIONE_METABOLISM
AC010275.1	KEGG_AMINO_SUGAR_AND_NUCLEOTIDE_SUGAR_METABOLISM
AC104958.1	KEGG_PYRIMIDINE_METABOLISM
AC093864.1	KEGG_PURINE_METABOLISM
AC093864.1	KEGG_ARGININE_AND_PROLINE_METABOLISM
AC093864.1	KEGG_AMINO_SUGAR_AND_NUCLEOTIDE_SUGAR_METABOLISM
AC093864.1	KEGG_RETINOL_METABOLISM
AC011352.1	KEGG_PYRIMIDINE_METABOLISM
AL139147.1	KEGG_FATTY_ACID_METABOLISM
AL139147.1	KEGG_PYRIMIDINE_METABOLISM
AL139147.1	KEGG_ARGININE_AND_PROLINE_METABOLISM
AL139147.1	KEGG_HISTIDINE_METABOLISM
AL139147.1	KEGG_TRYPTOPHAN_METABOLISM
AL139147.1	KEGG_GLUTATHIONE_METABOLISM
AL139147.1	KEGG_ARACHIDONIC_ACID_METABOLISM
AL139147.1	KEGG_PYRUVATE_METABOLISM
AC093772.1	KEGG_ASCORBATE_AND_ALDARATE_METABOLISM
AC093772.1	KEGG_STARCH_AND_SUCROSE_METABOLISM
AC093772.1	KEGG_RETINOL_METABOLISM
OTX2-AS1	KEGG_PYRIMIDINE_METABOLISM
AC106882.1	KEGG_ARGININE_AND_PROLINE_METABOLISM
AC106882.1	KEGG_TYROSINE_METABOLISM
AC106882.1	KEGG_BETA_ALANINE_METABOLISM
AC106882.1	KEGG_AMINO_SUGAR_AND_NUCLEOTIDE_SUGAR_METABOLISM
AC106882.1	KEGG_GLYCEROLIPID_METABOLISM
AC106882.1	KEGG_PYRUVATE_METABOLISM
AC106882.1	KEGG_GLYOXYLATE_AND_DICARBOXYLATE_METABOLISM
AC139491.2	KEGG_FATTY_ACID_METABOLISM
AC139491.2	KEGG_STARCH_AND_SUCROSE_METABOLISM
AC139491.2	KEGG_LINOLEIC_ACID_METABOLISM
AC139491.2	KEGG_RETINOL_METABOLISM
FLJ42969	KEGG_PURINE_METABOLISM
FLJ42969	KEGG_PYRIMIDINE_METABOLISM
OXCT1-AS1	KEGG_FRUCTOSE_AND_MANNOSE_METABOLISM
OXCT1-AS1	KEGG_RETINOL_METABOLISM
LINC02100	KEGG_FRUCTOSE_AND_MANNOSE_METABOLISM
LINC02100	KEGG_FATTY_ACID_METABOLISM
LINC02100	KEGG_AMINO_SUGAR_AND_NUCLEOTIDE_SUGAR_METABOLISM
LINC02100	KEGG_ARACHIDONIC_ACID_METABOLISM
AC108727.1	KEGG_PURINE_METABOLISM
AC108727.1	KEGG_PYRIMIDINE_METABOLISM
AC108727.1	KEGG_ARGININE_AND_PROLINE_METABOLISM
LINC02432	KEGG_PYRIMIDINE_METABOLISM
LINC02432	KEGG_PORPHYRIN_AND_CHLOROPHYLL_METABOLISM
LINC02753	KEGG_RETINOL_METABOLISM
AC026782.2	KEGG_ARACHIDONIC_ACID_METABOLISM
AC010280.2	KEGG_AMINO_SUGAR_AND_NUCLEOTIDE_SUGAR_METABOLISM
AC010280.2	KEGG_RETINOL_METABOLISM
AC022126.1	KEGG_PYRIMIDINE_METABOLISM
AC021087.1	KEGG_GALACTOSE_METABOLISM
AC021087.1	KEGG_FATTY_ACID_METABOLISM
AC021087.1	KEGG_PYRIMIDINE_METABOLISM
AC021087.1	KEGG_SELENOAMINO_ACID_METABOLISM
AC021087.1	KEGG_PYRUVATE_METABOLISM
AC131254.1	KEGG_ASCORBATE_AND_ALDARATE_METABOLISM
AC131254.1	KEGG_ARGININE_AND_PROLINE_METABOLISM
AC131254.1	KEGG_RETINOL_METABOLISM
AC012640.1	KEGG_GLYCEROLIPID_METABOLISM
AC012640.1	KEGG_ARACHIDONIC_ACID_METABOLISM
AC124852.1	KEGG_PYRUVATE_METABOLISM
AC093895.1	KEGG_INOSITOL_PHOSPHATE_METABOLISM
AL691482.3	KEGG_GLYCINE_SERINE_AND_THREONINE_METABOLISM
C5orf66-AS1	KEGG_ARACHIDONIC_ACID_METABOLISM
C5orf66-AS1	KEGG_RETINOL_METABOLISM
LINC02362	KEGG_ARGININE_AND_PROLINE_METABOLISM
TMEM132D-AS1	KEGG_GLUTATHIONE_METABOLISM
TMEM132D-AS1	KEGG_INOSITOL_PHOSPHATE_METABOLISM
TMEM132D-AS1	KEGG_GLYCEROPHOSPHOLIPID_METABOLISM
CTD-3080P12.3	KEGG_RETINOL_METABOLISM
AC010226.1	KEGG_ARGININE_AND_PROLINE_METABOLISM
AC010226.1	KEGG_SPHINGOLIPID_METABOLISM
C1QTNF7-AS1	KEGG_PYRIMIDINE_METABOLISM
C1QTNF7-AS1	KEGG_ALANINE_ASPARTATE_AND_GLUTAMATE_METABOLISM
C1QTNF7-AS1	KEGG_PYRUVATE_METABOLISM
C1QTNF7-AS1	KEGG_BUTANOATE_METABOLISM
LINC00939	KEGG_LINOLEIC_ACID_METABOLISM
LINC00939	KEGG_RETINOL_METABOLISM
AC093817.1	KEGG_ASCORBATE_AND_ALDARATE_METABOLISM
AC093817.1	KEGG_AMINO_SUGAR_AND_NUCLEOTIDE_SUGAR_METABOLISM
AC093817.1	KEGG_RETINOL_METABOLISM
LINC02057	KEGG_ASCORBATE_AND_ALDARATE_METABOLISM
LINC02057	KEGG_STARCH_AND_SUCROSE_METABOLISM
LINC02057	KEGG_ARACHIDONIC_ACID_METABOLISM
LINC02057	KEGG_LINOLEIC_ACID_METABOLISM
LINC02057	KEGG_RETINOL_METABOLISM
LINC01411	KEGG_AMINO_SUGAR_AND_NUCLEOTIDE_SUGAR_METABOLISM
LINC01411	KEGG_LINOLEIC_ACID_METABOLISM
LINC01411	KEGG_RETINOL_METABOLISM
LINC01088	KEGG_ALANINE_ASPARTATE_AND_GLUTAMATE_METABOLISM
LINC01088	KEGG_SELENOAMINO_ACID_METABOLISM
AC036214.1	KEGG_SPHINGOLIPID_METABOLISM
LINC02405	KEGG_FATTY_ACID_METABOLISM
CASC11	KEGG_FRUCTOSE_AND_MANNOSE_METABOLISM
CASC11	KEGG_AMINO_SUGAR_AND_NUCLEOTIDE_SUGAR_METABOLISM
CASC11	KEGG_SPHINGOLIPID_METABOLISM
LINC01060	KEGG_FRUCTOSE_AND_MANNOSE_METABOLISM
LINC01060	KEGG_GLUTATHIONE_METABOLISM
LINC01060	KEGG_ARACHIDONIC_ACID_METABOLISM
LINC01060	KEGG_PORPHYRIN_AND_CHLOROPHYLL_METABOLISM
LINC02071	KEGG_PYRIMIDINE_METABOLISM
LINC02071	KEGG_INOSITOL_PHOSPHATE_METABOLISM
LINC02071	KEGG_ETHER_LIPID_METABOLISM
AC023794.2	KEGG_SULFUR_METABOLISM
CASC9	KEGG_PYRIMIDINE_METABOLISM
AC116049.1	KEGG_PURINE_METABOLISM
AC116049.1	KEGG_INOSITOL_PHOSPHATE_METABOLISM
AC117383.1	KEGG_PURINE_METABOLISM
AC117383.1	KEGG_PYRIMIDINE_METABOLISM
AC117383.1	KEGG_PORPHYRIN_AND_CHLOROPHYLL_METABOLISM
AC092834.1	KEGG_AMINO_SUGAR_AND_NUCLEOTIDE_SUGAR_METABOLISM
AC092834.1	KEGG_LINOLEIC_ACID_METABOLISM
AC092834.1	KEGG_RETINOL_METABOLISM
AC092834.1	KEGG_NITROGEN_METABOLISM
AC008667.1	KEGG_FATTY_ACID_METABOLISM
AC008667.1	KEGG_PYRIMIDINE_METABOLISM
AC008667.1	KEGG_ALANINE_ASPARTATE_AND_GLUTAMATE_METABOLISM
AC008667.1	KEGG_STARCH_AND_SUCROSE_METABOLISM
AC008667.1	KEGG_SPHINGOLIPID_METABOLISM
AC226118.1	KEGG_FRUCTOSE_AND_MANNOSE_METABOLISM
AC226118.1	KEGG_ARGININE_AND_PROLINE_METABOLISM
AC226118.1	KEGG_AMINO_SUGAR_AND_NUCLEOTIDE_SUGAR_METABOLISM
AC226118.1	KEGG_PORPHYRIN_AND_CHLOROPHYLL_METABOLISM
LINC02465	KEGG_PYRIMIDINE_METABOLISM
LINC02465	KEGG_INOSITOL_PHOSPHATE_METABOLISM
AC109361.1	KEGG_PYRIMIDINE_METABOLISM
AC109361.1	KEGG_ALANINE_ASPARTATE_AND_GLUTAMATE_METABOLISM
HOXC13-AS	KEGG_PURINE_METABOLISM
HOXC13-AS	KEGG_PYRIMIDINE_METABOLISM
AC106772.1	KEGG_ARGININE_AND_PROLINE_METABOLISM
AC106772.1	KEGG_PORPHYRIN_AND_CHLOROPHYLL_METABOLISM
AC110813.1	KEGG_ARGININE_AND_PROLINE_METABOLISM
LINC02261	KEGG_PURINE_METABOLISM
LINC02261	KEGG_INOSITOL_PHOSPHATE_METABOLISM
LINC02261	KEGG_SPHINGOLIPID_METABOLISM
AC105384.1	KEGG_FRUCTOSE_AND_MANNOSE_METABOLISM
AC105384.1	KEGG_PYRIMIDINE_METABOLISM
AC105384.1	KEGG_ARGININE_AND_PROLINE_METABOLISM
PARM1-AS1	KEGG_ASCORBATE_AND_ALDARATE_METABOLISM
PARM1-AS1	KEGG_AMINO_SUGAR_AND_NUCLEOTIDE_SUGAR_METABOLISM
LINC02112	KEGG_PYRIMIDINE_METABOLISM
LINC02112	KEGG_INOSITOL_PHOSPHATE_METABOLISM
LINC00964	KEGG_PURINE_METABOLISM
LINC00964	KEGG_SELENOAMINO_ACID_METABOLISM
LINC00964	KEGG_RIBOFLAVIN_METABOLISM
CTD-2201I18.1	KEGG_ALANINE_ASPARTATE_AND_GLUTAMATE_METABOLISM
CTD-2201I18.1	KEGG_SPHINGOLIPID_METABOLISM
VCAN-AS1	KEGG_FATTY_ACID_METABOLISM
VCAN-AS1	KEGG_GLYCINE_SERINE_AND_THREONINE_METABOLISM
VCAN-AS1	KEGG_TYROSINE_METABOLISM
VCAN-AS1	KEGG_TRYPTOPHAN_METABOLISM
VCAN-AS1	KEGG_LINOLEIC_ACID_METABOLISM
VCAN-AS1	KEGG_PORPHYRIN_AND_CHLOROPHYLL_METABOLISM
AC138819.1	KEGG_FATTY_ACID_METABOLISM
AC138819.1	KEGG_LINOLEIC_ACID_METABOLISM
AC138819.1	KEGG_RETINOL_METABOLISM
AC116337.3	KEGG_ASCORBATE_AND_ALDARATE_METABOLISM
AC116337.3	KEGG_STARCH_AND_SUCROSE_METABOLISM
AC116337.3	KEGG_LINOLEIC_ACID_METABOLISM
AC116337.3	KEGG_RETINOL_METABOLISM
PVT1	KEGG_PURINE_METABOLISM
PVT1	KEGG_PYRIMIDINE_METABOLISM
PVT1	KEGG_TRYPTOPHAN_METABOLISM
PVT1	KEGG_GLYOXYLATE_AND_DICARBOXYLATE_METABOLISM
PVT1	KEGG_SULFUR_METABOLISM
ARHGEF38-IT1	KEGG_RETINOL_METABOLISM
AC024581.1	KEGG_GLYOXYLATE_AND_DICARBOXYLATE_METABOLISM
AC007663.2	KEGG_RETINOL_METABOLISM
BFSP2-AS1	KEGG_GLUTATHIONE_METABOLISM
AC096719.1	KEGG_GLYCINE_SERINE_AND_THREONINE_METABOLISM
AC096719.1	KEGG_ARGININE_AND_PROLINE_METABOLISM
AC096719.1	KEGG_TYROSINE_METABOLISM
AC096719.1	KEGG_ARACHIDONIC_ACID_METABOLISM
AC114316.1	KEGG_PYRIMIDINE_METABOLISM
AC114316.1	KEGG_INOSITOL_PHOSPHATE_METABOLISM
LINC01018	KEGG_PYRIMIDINE_METABOLISM
LINC01018	KEGG_AMINO_SUGAR_AND_NUCLEOTIDE_SUGAR_METABOLISM
LINC01018	KEGG_PYRUVATE_METABOLISM
LINC01018	KEGG_BUTANOATE_METABOLISM
AC025176.1	KEGG_FATTY_ACID_METABOLISM
AC025176.1	KEGG_GLYCINE_SERINE_AND_THREONINE_METABOLISM
AC025176.1	KEGG_ARGININE_AND_PROLINE_METABOLISM
AC025176.1	KEGG_TYROSINE_METABOLISM
HOXC-AS2	KEGG_ARGININE_AND_PROLINE_METABOLISM
HOXC-AS2	KEGG_HISTIDINE_METABOLISM
HOXC-AS2	KEGG_STARCH_AND_SUCROSE_METABOLISM
HOXC-AS2	KEGG_GLYCEROLIPID_METABOLISM
HOXC-AS2	KEGG_LINOLEIC_ACID_METABOLISM
HOXC-AS2	KEGG_BUTANOATE_METABOLISM
HOXC-AS2	KEGG_NITROGEN_METABOLISM
AC093607.1	KEGG_LINOLEIC_ACID_METABOLISM
AC093607.1	KEGG_RETINOL_METABOLISM
AC093607.1	KEGG_NITROGEN_METABOLISM
AC034206.1	KEGG_PYRIMIDINE_METABOLISM
AC034206.1	KEGG_GLUTATHIONE_METABOLISM
AC034206.1	KEGG_PROPANOATE_METABOLISM
AC034199.1	KEGG_PURINE_METABOLISM
AC034199.1	KEGG_PYRIMIDINE_METABOLISM
AC034199.1	KEGG_AMINO_SUGAR_AND_NUCLEOTIDE_SUGAR_METABOLISM
LINC02762	KEGG_SPHINGOLIPID_METABOLISM
LINC02762	KEGG_BUTANOATE_METABOLISM
PURPL	KEGG_RETINOL_METABOLISM
AC005674.1	KEGG_FRUCTOSE_AND_MANNOSE_METABOLISM
AC005674.1	KEGG_PURINE_METABOLISM
AC005674.1	KEGG_PYRIMIDINE_METABOLISM
AC005674.1	KEGG_ARGININE_AND_PROLINE_METABOLISM
AC005674.1	KEGG_GLUTATHIONE_METABOLISM
HOXC-AS1	KEGG_GLYCINE_SERINE_AND_THREONINE_METABOLISM
[truncated: 2,367 more rows]

## Sheet: Table2
H19
AFAP1-AS1
AL162413.1
AC104534.1
FP236383.5
AC007991.2
MAP3K20-AS1
AC093001.1
ELFN1-AS1
AC136475.3
CASC9
LINC02253
AC124067.4
SLCO4A1-AS1
LINC00665
FP671120.7
AC025580.1
AC091179.1
AL365181.3
DSCR8
LINC02826
LINC01980
LINC02404
AC010547.2
AC010789.1
DLGAP1-AS5
PSORS1C3
AC079949.1
AC023090.1
LINC01614
LINC02532
BANCR
HNF1A-AS1
EMSLR
AP005233.2
LINC02688
MIR100HG
AC108451.2
ST8SIA6-AS1
AC003965.2
AC009065.5
LINC01833
AC090204.1
AC016735.1
AL158206.1
AC020656.2
C8orf31
AC025575.2
AC008514.1
UNC5B-AS1
AC008760.2
HOTAIR
AC007849.1
TMEM132D-AS1
LINC00958
AL512274.1
AC007342.4
AC106876.1
VPS9D1-AS1
KCNMB2-AS1
AC022034.1
AC103691.1
GATA6-AS1
LINC01082
BBOX1-AS1
AL109615.3
AC079949.2
AC005993.1
KRT7-AS
FOXP4-AS1
AL136418.1
AC004009.1
AL390719.2
GATA2-AS1
C5orf66-AS1
AL691482.3
COPDA1
LINC01269
LINC02864
AC109454.3
AL354993.2
AL035446.1
AP003071.4
NKILA
AC125603.2
AC130456.3
AC007991.4
AC000061.1
LINC01781
DUXAP8
AC009005.1
ZBTB46-AS1
AP002498.1
PURPL
ZNF710-AS1
TRIM31-AS1
AL138930.1
TSPEAR-AS2
AC092535.5
AC104041.1

## Sheet: Annotation
Table annotation
Table1: significantly associated lncRNA-metabolic pathway pairs identified by ImmInc algorithm
Table2: top 100 variable lncRNA used for gastric cancer classification
